# Supplementary material for: CD74 is a functional MIF receptor on activated CD4+ T cells
Source: Cell Mol Life Sci. 2024 Jul 11;81(1):296. doi: 10.1007/s00018-024-05338-5 (PMC11335222; doi:10.1007/s00018-024-05338-5)
Supplement: Supplementary file 2 — Supplementary file2 Supp. Table 2. List of potential transcription factor binding sites upstream from the CD74 gene locus. Potential transcription factor binding sites at a maximum distance of 500 bp from the CD74 gene locus were identified in the Gene Transcription Regulation Database (GTRD) [40]. See accompanying excel file for detailed list. Supp. Table 3. List of predicted transcription factors involved in CD74 gene expression. Potential transcription factors involved in the transcriptional regulation of CD74 identified using the PathwayNet database [41]. Shown are genes with a relationship confidence of more than 0.1. Yellow marked are CIITA-associated transcription factors that were identified in Supp. Fig. 4. Orange marked are genes with no binding site within 500 bp of the CD74 gene as identified in Supp. Table 2. See accompanying excel file (XLSX 82 KB) [file 18_2024_5338_MOESM2_ESM.xlsx]

## Sheet: Supplementary Table 2
Chromosome	From	To	Type	ID			TF Count
chr5	150399783	150399869	IKZF3	ms.IKZF3_HUMAN.43303.v1			1
chr5	150409943	150410017	IKZF3	ms.IKZF3_HUMAN.43304.v1
chr5	150409909	150409961	CEBPB	ms.CEBPB_HUMAN.991826.v1			2
chr5	150410634	150410692	CEBPB	ms.CEBPB_HUMAN.991827.v1
chr5	150411383	150411473	CEBPB	ms.CEBPB_HUMAN.991828.v1
chr5	150412020	150412048	CEBPB	ms.CEBPB_HUMAN.991829.v1
chr5	150412196	150412286	CEBPB	ms.CEBPB_HUMAN.991830.v1
chr5	150412372	150412405	CEBPB	ms.CEBPB_HUMAN.991831.v1
chr5	150412675	150412735	CEBPB	ms.CEBPB_HUMAN.991832.v1
chr5	150412945	150413005	CEBPB	ms.CEBPB_HUMAN.991833.v1
chr5	150400929	150401011	SMAD3	ms.SMAD3_HUMAN.205993.v1			3
chr5	150410326	150410426	MSC	ms.MUSC_HUMAN.38879.v1			4
chr5	150412400	150412458	STAG2	ms.STAG2_HUMAN.64359.v1			5
chr5	150410264	150410340	ME1	ms.MAOX_HUMAN.216167.v1			6
chr5	150410605	150410689	ME1	ms.MAOX_HUMAN.216168.v1
chr5	150410912	150410955	ME1	ms.MAOX_HUMAN.216169.v1
chr5	150411264	150411348	ME1	ms.MAOX_HUMAN.216170.v1
chr5	150407963	150408061	FOSB	ms.FOSB_HUMAN.27181.v1			7
chr5	150409779	150409833	PRDM10	ms.PRD10_HUMAN.35972.v1			8
chr5	150410155	150410209	PRDM10	ms.PRD10_HUMAN.35973.v1
chr5	150410568	150410616	PRDM10	ms.PRD10_HUMAN.35974.v1
chr5	150400629	150400729	RAD21	ms.RAD21_HUMAN.833725.v1			9
chr5	150401680	150401780	RAD21	ms.RAD21_HUMAN.833726.v1
chr5	150403064	150403164	RAD21	ms.RAD21_HUMAN.833727.v1
chr5	150407401	150407501	RAD21	ms.RAD21_HUMAN.833728.v1
chr5	150408369	150408469	RAD21	ms.RAD21_HUMAN.833729.v1
chr5	150409772	150409872	RAD21	ms.RAD21_HUMAN.833730.v1
chr5	150410590	150410653	RAD21	ms.RAD21_HUMAN.833731.v1
chr5	150412372	150412416	RAD21	ms.RAD21_HUMAN.833732.v1
chr5	150412448	150412532	RAD21	ms.RAD21_HUMAN.833733.v1
chr5	150412563	150412647	RAD21	ms.RAD21_HUMAN.833734.v1
chr5	150412634	150412734	RAD21	ms.RAD21_HUMAN.833735.v1
chr5	150412859	150412959	RAD21	ms.RAD21_HUMAN.833736.v1
chr5	150399965	150400055	ZEB1	ms.ZEB1_HUMAN.146750.v1			10
chr5	150402737	150402810	ZEB1	ms.ZEB1_HUMAN.146751.v1
chr5	150405488	150405513	ZEB1	ms.ZEB1_HUMAN.146752.v1
chr5	150405873	150405957	ZEB1	ms.ZEB1_HUMAN.146753.v1
chr5	150406225	150406259	ZEB1	ms.ZEB1_HUMAN.146754.v1
chr5	150408653	150408743	ZEB1	ms.ZEB1_HUMAN.146755.v1
chr5	150409122	150409206	ZEB1	ms.ZEB1_HUMAN.146756.v1
chr5	150409290	150409380	ZEB1	ms.ZEB1_HUMAN.146757.v1
chr5	150412883	150412968	ZEB1	ms.ZEB1_HUMAN.146758.v1
chr5	150408810	150408898	TRIM22	ms.TRI22_HUMAN.29192.v1			11
chr5	150400879	150400973	PEX2	ms.PEX2_HUMAN.114565.v1			12
chr5	150401771	150401865	PEX2	ms.PEX2_HUMAN.114566.v1
chr5	150401936	150402030	PEX2	ms.PEX2_HUMAN.114567.v1
chr5	150402617	150402711	PEX2	ms.PEX2_HUMAN.114568.v1
chr5	150404631	150404725	PEX2	ms.PEX2_HUMAN.114569.v1
chr5	150412457	150412515	PEX2	ms.PEX2_HUMAN.114570.v1
chr5	150399741	150399827	SIRT1	ms.SIR1_HUMAN.107590.v1			13
chr5	150402179	150402265	SIRT1	ms.SIR1_HUMAN.107591.v1
chr5	150402290	150402376	SIRT1	ms.SIR1_HUMAN.107592.v1
chr5	150407011	150407097	SIRT1	ms.SIR1_HUMAN.107593.v1
chr5	150408292	150408360	SIRT1	ms.SIR1_HUMAN.107594.v1
chr5	150410155	150410219	SIRT1	ms.SIR1_HUMAN.107595.v1
chr5	150400567	150400603	AGO2	ms.AGO2_HUMAN.86756.v1			14
chr5	150400894	150400914	AGO2	ms.AGO2_HUMAN.86757.v1
chr5	150401607	150401645	AGO2	ms.AGO2_HUMAN.86758.v1
chr5	150402534	150402554	AGO2	ms.AGO2_HUMAN.86759.v1
chr5	150403149	150403169	AGO2	ms.AGO2_HUMAN.86760.v1
chr5	150404695	150404715	AGO2	ms.AGO2_HUMAN.86761.v1
chr5	150406212	150406250	AGO2	ms.AGO2_HUMAN.86762.v1
chr5	150406991	150407011	AGO2	ms.AGO2_HUMAN.86763.v1
chr5	150407616	150407640	AGO2	ms.AGO2_HUMAN.86764.v1
chr5	150412674	150412697	AGO2	ms.AGO2_HUMAN.86765.v1
chr5	150402016	150402080	TBX5	ms.TBX5_HUMAN.38757.v1			15
chr5	150412626	150412666	TEAD3	ms.TEAD3_HUMAN.25817.v1			16
chr5	150400251	150400317	PBX3	ms.PBX3_HUMAN.106534.v1			17
chr5	150401462	150401528	PBX3	ms.PBX3_HUMAN.106535.v1
chr5	150402237	150402297	PBX3	ms.PBX3_HUMAN.106536.v1
chr5	150404760	150404852	PBX3	ms.PBX3_HUMAN.106537.v1
chr5	150405523	150405589	PBX3	ms.PBX3_HUMAN.106538.v1
chr5	150408209	150408275	PBX3	ms.PBX3_HUMAN.106539.v1
chr5	150408354	150408414	PBX3	ms.PBX3_HUMAN.106540.v1
chr5	150409964	150410001	PBX3	ms.PBX3_HUMAN.106541.v1
chr5	150410176	150410236	PBX3	ms.PBX3_HUMAN.106542.v1
chr5	150410809	150410875	PBX3	ms.PBX3_HUMAN.106543.v1
chr5	150411744	150411804	PBX3	ms.PBX3_HUMAN.106544.v1
chr5	150412688	150412732	PBX3	ms.PBX3_HUMAN.106545.v1
chr5	150410012	150410052	PBX1	ms.PBX1_HUMAN.43238.v1			18
chr5	150410561	150410609	PBX1	ms.PBX1_HUMAN.43239.v1
chr5	150412853	150412901	PBX1	ms.PBX1_HUMAN.43240.v1
chr5	150402521	150402593	DNMT1	ms.DNMT1_HUMAN.1567.v1			19
chr5	150409883	150409935	MBD1	ms.MBD1_HUMAN.5577.v1			20
chr5	150409933	150409964	RFX5	ms.RFX5_HUMAN.23734.v1			21
chr5	150410312	150410374	RFX5	ms.RFX5_HUMAN.23735.v1
chr5	150410406	150410494	RFX5	ms.RFX5_HUMAN.23736.v1
chr5	150410727	150410753	RFX5	ms.RFX5_HUMAN.23737.v1
chr5	150411085	150411173	RFX5	ms.RFX5_HUMAN.23738.v1
chr5	150411470	150411497	RFX5	ms.RFX5_HUMAN.23739.v1
chr5	150411711	150411799	RFX5	ms.RFX5_HUMAN.23740.v1
chr5	150412965	150412994	RFX5	ms.RFX5_HUMAN.23741.v1
chr5	150406178	150406252	MNT	ms.MNT_HUMAN.57695.v1			22
chr5	150410603	150410659	NFIA	ms.NFIA_HUMAN.35058.v1			23
chr5	150411410	150411474	MAFK	ms.MAFK_HUMAN.98627.v1			24
chr5	150407526	150407606	NFKB1	ms.NFKB1_HUMAN.413716.v1			25
chr5	150412609	150412700	NFKB1	ms.NFKB1_HUMAN.413717.v1
chr5	150412719	150412799	NFKB1	ms.NFKB1_HUMAN.413718.v1
chr5	150412838	150412951	NFKB1	ms.NFKB1_HUMAN.413719.v1
chr5	150401765	150401865	DTL	ms.DTL_HUMAN.138368.v1			26
chr5	150402238	150402338	DTL	ms.DTL_HUMAN.138369.v1
chr5	150402806	150402906	DTL	ms.DTL_HUMAN.138370.v1
chr5	150407060	150407160	DTL	ms.DTL_HUMAN.138371.v1
chr5	150410191	150410291	DTL	ms.DTL_HUMAN.138372.v1
chr5	150400002	150400078	STAT2	ms.STAT2_HUMAN.147962.v1			27
chr5	150400145	150400233	STAT2	ms.STAT2_HUMAN.147963.v1
chr5	150401341	150401417	STAT2	ms.STAT2_HUMAN.147964.v1
chr5	150412671	150412723	STAT2	ms.STAT2_HUMAN.147965.v1
chr5	150409922	150410002	NFYC	ms.NFYC_HUMAN.14855.v1			28
chr5	150410695	150410775	NFYC	ms.NFYC_HUMAN.14856.v1
chr5	150412924	150413004	NFYC	ms.NFYC_HUMAN.14857.v1
chr5	150406301	150406363	CBFB	ms.PEBB_HUMAN.9276.v1			29
chr5	150410000	150410062	CBFB	ms.PEBB_HUMAN.9277.v1
chr5	150412678	150412756	CBFB	ms.PEBB_HUMAN.9278.v1
chr5	150399565	150399633	RUNX2	ms.RUNX2_HUMAN.145223.v1			30
chr5	150412857	150412925	RUNX2	ms.RUNX2_HUMAN.145224.v1
chr5	150404572	150404618	AGO1	ms.AGO1_HUMAN.87684.v1			31
chr5	150406819	150406879	AGO1	ms.AGO1_HUMAN.87685.v1
chr5	150406875	150406957	AGO1	ms.AGO1_HUMAN.87686.v1
chr5	150400688	150400790	LEO1	ms.LEO1_HUMAN.59120.v1			32
chr5	150401882	150401974	LEO1	ms.LEO1_HUMAN.59121.v1
chr5	150402641	150402733	LEO1	ms.LEO1_HUMAN.59122.v1
chr5	150407103	150407206	LEO1	ms.LEO1_HUMAN.59123.v1
chr5	150400190	150400272	TBX21	ms.TBX21_HUMAN.76406.v1			33
chr5	150412879	150412911	TBX21	ms.TBX21_HUMAN.76407.v1
chr5	150403150	150403238	RING1	ms.RING1_HUMAN.286620.v1			34
chr5	150411600	150411688	RING1	ms.RING1_HUMAN.286621.v1
chr5	150412604	150412674	RING1	ms.RING1_HUMAN.286622.v1
chr5	150412687	150412775	RING1	ms.RING1_HUMAN.286623.v1
chr5	150399545	150399653	BRD4	ms.BRD4_HUMAN.2097140.v1			35
chr5	150399717	150399821	BRD4	ms.BRD4_HUMAN.2097141.v1
chr5	150399987	150400019	BRD4	ms.BRD4_HUMAN.2097142.v1
chr5	150401782	150401890	BRD4	ms.BRD4_HUMAN.2097143.v1
chr5	150401930	150402038	BRD4	ms.BRD4_HUMAN.2097144.v1
chr5	150402068	150402176	BRD4	ms.BRD4_HUMAN.2097145.v1
chr5	150402940	150403044	BRD4	ms.BRD4_HUMAN.2097146.v1
chr5	150403014	150403129	BRD4	ms.BRD4_HUMAN.2097147.v1
chr5	150403133	150403237	BRD4	ms.BRD4_HUMAN.2097148.v1
chr5	150403388	150403492	BRD4	ms.BRD4_HUMAN.2097149.v1
chr5	150404208	150404312	BRD4	ms.BRD4_HUMAN.2097150.v1
chr5	150404665	150404769	BRD4	ms.BRD4_HUMAN.2097151.v1
chr5	150405111	150405157	BRD4	ms.BRD4_HUMAN.2097152.v1
chr5	150406568	150406672	BRD4	ms.BRD4_HUMAN.2097153.v1
chr5	150406747	150406851	BRD4	ms.BRD4_HUMAN.2097154.v1
chr5	150407236	150407268	BRD4	ms.BRD4_HUMAN.2097155.v1
chr5	150407341	150407380	BRD4	ms.BRD4_HUMAN.2097156.v1
chr5	150408465	150408512	BRD4	ms.BRD4_HUMAN.2097157.v1
chr5	150409888	150409957	BRD4	ms.BRD4_HUMAN.2097158.v1
chr5	150409963	150410071	BRD4	ms.BRD4_HUMAN.2097159.v1
chr5	150410097	150410197	BRD4	ms.BRD4_HUMAN.2097160.v1
chr5	150410195	150410251	BRD4	ms.BRD4_HUMAN.2097161.v1
chr5	150410319	150410406	BRD4	ms.BRD4_HUMAN.2097162.v1
chr5	150410569	150410589	BRD4	ms.BRD4_HUMAN.2097163.v1
chr5	150410609	150410705	BRD4	ms.BRD4_HUMAN.2097164.v1
chr5	150410855	150410942	BRD4	ms.BRD4_HUMAN.2097165.v1
chr5	150410970	150411045	BRD4	ms.BRD4_HUMAN.2097166.v1
chr5	150411333	150411437	BRD4	ms.BRD4_HUMAN.2097167.v1
chr5	150411395	150411499	BRD4	ms.BRD4_HUMAN.2097168.v1
chr5	150411607	150411713	BRD4	ms.BRD4_HUMAN.2097169.v1
chr5	150412162	150412232	BRD4	ms.BRD4_HUMAN.2097170.v1
chr5	150412367	150412415	BRD4	ms.BRD4_HUMAN.2097171.v1
chr5	150412467	150412498	BRD4	ms.BRD4_HUMAN.2097172.v1
chr5	150412633	150412730	BRD4	ms.BRD4_HUMAN.2097173.v1
chr5	150412877	150412925	BRD4	ms.BRD4_HUMAN.2097174.v1
chr5	150413079	150413143	BRD4	ms.BRD4_HUMAN.2097175.v1
chr5	150399690	150399744	BHLHE40	ms.BHE40_HUMAN.88925.v1			36
chr5	150407881	150407951	BHLHE40	ms.BHE40_HUMAN.88926.v1
chr5	150409920	150409998	BHLHE40	ms.BHE40_HUMAN.88927.v1
chr5	150410718	150410755	BHLHE40	ms.BHE40_HUMAN.88928.v1
chr5	150411377	150411447	BHLHE40	ms.BHE40_HUMAN.88929.v1
chr5	150412536	150412610	BHLHE40	ms.BHE40_HUMAN.88930.v1
chr5	150412957	150413011	BHLHE40	ms.BHE40_HUMAN.88931.v1
chr5	150409942	150409960	CREM	ms.CREM_HUMAN.58783.v1			37
chr5	150410730	150410762	CREM	ms.CREM_HUMAN.58784.v1
chr5	150411478	150411502	CREM	ms.CREM_HUMAN.58785.v1
chr5	150412965	150412991	CREM	ms.CREM_HUMAN.58786.v1
chr5	150402649	150402743	HDAC2	ms.HDAC2_HUMAN.389330.v1			38
chr5	150403081	150403169	HDAC2	ms.HDAC2_HUMAN.389331.v1
chr5	150410388	150410482	HDAC2	ms.HDAC2_HUMAN.389332.v1
chr5	150410679	150410783	HDAC2	ms.HDAC2_HUMAN.389333.v1
chr5	150412620	150412708	HDAC2	ms.HDAC2_HUMAN.389334.v1
chr5	150412786	150412874	HDAC2	ms.HDAC2_HUMAN.389335.v1
chr5	150410616	150410680	EHF	ms.EHF_HUMAN.27914.v1			39
chr5	150400903	150400981	ZBTB7A	ms.ZBT7A_HUMAN.236127.v1			40
chr5	150403154	150403232	ZBTB7A	ms.ZBT7A_HUMAN.236128.v1
chr5	150406920	150406998	ZBTB7A	ms.ZBT7A_HUMAN.236129.v1
chr5	150410054	150410140	ZBTB7A	ms.ZBT7A_HUMAN.236130.v1
chr5	150410806	150410884	ZBTB7A	ms.ZBT7A_HUMAN.236131.v1
chr5	150410858	150410944	ZBTB7A	ms.ZBT7A_HUMAN.236132.v1
chr5	150412749	150412835	ZBTB7A	ms.ZBT7A_HUMAN.236133.v1
chr5	150412542	150412649	UBTF	ms.UBF1_HUMAN.32333.v1			41
chr5	150412655	150412713	SOX13	ms.SOX13_HUMAN.47512.v1			42
chr5	150412630	150412714	TP53BP1	ms.TP53B_HUMAN.32306.v1			43
chr5	150401816	150401894	ZFHX3	ms.ZFHX3_HUMAN.9145.v1			44
chr5	150402138	150402216	ZFHX3	ms.ZFHX3_HUMAN.9146.v1
chr5	150404682	150404760	ZFHX3	ms.ZFHX3_HUMAN.9147.v1
chr5	150405095	150405173	ZFHX3	ms.ZFHX3_HUMAN.9148.v1
chr5	150406880	150406958	ZFHX3	ms.ZFHX3_HUMAN.9149.v1
chr5	150407161	150407239	ZFHX3	ms.ZFHX3_HUMAN.9150.v1
chr5	150407239	150407317	ZFHX3	ms.ZFHX3_HUMAN.9151.v1
chr5	150401285	150401349	MEIS2	ms.MEIS2_HUMAN.24513.v1			45
chr5	150400895	150400941	ZBTB6	ms.ZBTB6_HUMAN.18115.v1			46
chr5	150403850	150403914	ZBTB6	ms.ZBTB6_HUMAN.18116.v1
chr5	150410299	150410345	ZBTB6	ms.ZBTB6_HUMAN.18117.v1
chr5	150412789	150412883	ETS2	ms.ETS2_HUMAN.4864.v1			47
chr5	150409914	150409988	BRCA1	ms.BRCA1_HUMAN.46969.v1			48
chr5	150410691	150410765	BRCA1	ms.BRCA1_HUMAN.46970.v1
chr5	150402633	150402723	TFAP2C	ms.AP2C_HUMAN.240960.v1			49
chr5	150406859	150406888	TFAP2C	ms.AP2C_HUMAN.240961.v1
chr5	150412642	150412700	IKZF2	ms.IKZF2_HUMAN.16072.v1			50
chr5	150410502	150410588	CHD4	ms.CHD4_HUMAN.63648.v1			51
chr5	150404312	150404390	CHD8	ms.CHD8_HUMAN.93641.v1			52
chr5	150412641	150412719	CHD8	ms.CHD8_HUMAN.93642.v1
chr5	150412395	150412445	GABPA	ms.GABPA_HUMAN.134508.v1			53
chr5	150412617	150412705	GABPA	ms.GABPA_HUMAN.134509.v1
chr5	150412821	150412889	GABPA	ms.GABPA_HUMAN.134510.v1
chr5	150413099	150413197	GABPA	ms.GABPA_HUMAN.134511.v1
chr5	150412603	150412681	GABPB1	ms.GABP1_HUMAN.29848.v1			54
chr5	150399930	150400022	FOXA2	ms.FOXA2_HUMAN.1397586.v1			55
chr5	150401958	150402017	FOXA2	ms.FOXA2_HUMAN.1397587.v1
chr5	150409835	150409927	FOXA2	ms.FOXA2_HUMAN.1397588.v1
chr5	150409952	150410054	FOXA2	ms.FOXA2_HUMAN.1397589.v1
chr5	150410073	150410144	FOXA2	ms.FOXA2_HUMAN.1397590.v1
chr5	150410173	150410265	FOXA2	ms.FOXA2_HUMAN.1397591.v1
chr5	150410421	150410523	FOXA2	ms.FOXA2_HUMAN.1397592.v1
chr5	150410659	150410753	FOXA2	ms.FOXA2_HUMAN.1397593.v1
chr5	150412219	150412311	FOXA2	ms.FOXA2_HUMAN.1397594.v1
chr5	150412581	150412683	FOXA2	ms.FOXA2_HUMAN.1397595.v1
chr5	150412657	150412749	FOXA2	ms.FOXA2_HUMAN.1397596.v1
chr5	150412900	150412967	FOXA2	ms.FOXA2_HUMAN.1397597.v1
chr5	150412995	150413097	FOXA2	ms.FOXA2_HUMAN.1397598.v1
chr5	150399595	150399689	NR3C1	ms.GCR_HUMAN.656067.v1			56
chr5	150402099	150402197	NR3C1	ms.GCR_HUMAN.656068.v1
chr5	150410544	150410638	NR3C1	ms.GCR_HUMAN.656069.v1
chr5	150410857	150410955	NR3C1	ms.GCR_HUMAN.656070.v1
chr5	150412723	150412821	NR3C1	ms.GCR_HUMAN.656071.v1
chr5	150407467	150407537	KDM5B	ms.KDM5B_HUMAN.152181.v1			57
chr5	150412601	150412657	KDM5B	ms.KDM5B_HUMAN.152182.v1
chr5	150412696	150412776	TEAD1	ms.TEAD1_HUMAN.193277.v1			58
chr5	150401787	150401826	BRD9	ms.BRD9_HUMAN.220449.v1			59
chr5	150402100	150402143	BRD9	ms.BRD9_HUMAN.220450.v1
chr5	150402570	150402674	BRD9	ms.BRD9_HUMAN.220451.v1
chr5	150405127	150405159	BRD9	ms.BRD9_HUMAN.220452.v1
chr5	150407232	150407308	BRD9	ms.BRD9_HUMAN.220453.v1
chr5	150410566	150410670	BRD9	ms.BRD9_HUMAN.220454.v1
chr5	150412694	150412798	BRD9	ms.BRD9_HUMAN.220455.v1
chr5	150412855	150412943	BRD9	ms.BRD9_HUMAN.220456.v1
chr5	150413351	150413433	RCOR1	ms.RCOR1_HUMAN.99450.v1			60
chr5	150402347	150402431	ZBED1	ms.ZBED1_HUMAN.4221.v1			61
chr5	150407581	150407665	ZBED1	ms.ZBED1_HUMAN.4222.v1
chr5	150412656	150412722	ZBED1	ms.ZBED1_HUMAN.4223.v1
chr5	150406957	150407057	LARP7	ms.LARP7_HUMAN.38095.v1			62
chr5	150407981	150408067	FOSL2	ms.FOSL2_HUMAN.161813.v1			63
chr5	150412603	150412689	FOSL2	ms.FOSL2_HUMAN.161814.v1
chr5	150400442	150400522	TSC22D4	ms.T22D4_HUMAN.11474.v1			64
chr5	150402676	150402756	TSC22D4	ms.T22D4_HUMAN.11475.v1
chr5	150405225	150405305	TSC22D4	ms.T22D4_HUMAN.11476.v1
chr5	150406872	150406952	TSC22D4	ms.T22D4_HUMAN.11477.v1
chr5	150407040	150407120	TSC22D4	ms.T22D4_HUMAN.11478.v1
chr5	150408440	150408520	TSC22D4	ms.T22D4_HUMAN.11479.v1
chr5	150405379	150405429	TCF4	ms.ITF2_HUMAN.187726.v1			65
chr5	150412692	150412733	TCF4	ms.ITF2_HUMAN.187727.v1
chr5	150407284	150407378	SUZ12	ms.SUZ12_HUMAN.409285.v1			66
chr5	150408570	150408664	SUZ12	ms.SUZ12_HUMAN.409286.v1
chr5	150412725	150412823	SUZ12	ms.SUZ12_HUMAN.409287.v1
chr5	150409899	150410021	NFYB	ms.NFYB_HUMAN.7550.v1			67
chr5	150410670	150410792	NFYB	ms.NFYB_HUMAN.7551.v1
chr5	150412849	150412971	NFYB	ms.NFYB_HUMAN.7552.v1
chr5	150409916	150409974	CIITA	ms.C2TA_HUMAN.1518.v1			68
chr5	150410710	150410776	CIITA	ms.C2TA_HUMAN.1519.v1
chr5	150411454	150411518	CIITA	ms.C2TA_HUMAN.1520.v1
chr5	150412967	150413019	CIITA	ms.C2TA_HUMAN.1521.v1
chr5	150399895	150399987	ZBTB33	ms.KAISO_HUMAN.96406.v1			69
chr5	150400042	150400134	ZBTB33	ms.KAISO_HUMAN.96407.v1
chr5	150400535	150400615	ZBTB33	ms.KAISO_HUMAN.96408.v1
chr5	150400723	150400807	ZBTB33	ms.KAISO_HUMAN.96409.v1
chr5	150401042	150401134	ZBTB33	ms.KAISO_HUMAN.96410.v1
chr5	150401820	150401912	ZBTB33	ms.KAISO_HUMAN.96411.v1
chr5	150402313	150402341	ZBTB33	ms.KAISO_HUMAN.96412.v1
chr5	150403312	150403404	ZBTB33	ms.KAISO_HUMAN.96413.v1
chr5	150404263	150404355	ZBTB33	ms.KAISO_HUMAN.96414.v1
chr5	150405029	150405113	ZBTB33	ms.KAISO_HUMAN.96415.v1
chr5	150407160	150407252	ZBTB33	ms.KAISO_HUMAN.96416.v1
chr5	150407598	150407690	ZBTB33	ms.KAISO_HUMAN.96417.v1
chr5	150408255	150408367	ZBTB33	ms.KAISO_HUMAN.96418.v1
chr5	150408643	150408735	ZBTB33	ms.KAISO_HUMAN.96419.v1
chr5	150409890	150409982	ZBTB33	ms.KAISO_HUMAN.96420.v1
chr5	150410157	150410241	ZBTB33	ms.KAISO_HUMAN.96421.v1
chr5	150410230	150410278	ZBTB33	ms.KAISO_HUMAN.96422.v1
chr5	150410883	150410975	ZBTB33	ms.KAISO_HUMAN.96423.v1
chr5	150412664	150412736	ZBTB33	ms.KAISO_HUMAN.96424.v1
chr5	150406883	150406957	ARNTL	ms.BMAL1_HUMAN.62768.v1			70
chr5	150402738	150402782	NSD2	ms.NSD2_HUMAN.14300.v1			71
chr5	150409905	150409949	NSD2	ms.NSD2_HUMAN.14301.v1
chr5	150411388	150411432	NSD2	ms.NSD2_HUMAN.14302.v1
chr5	150412229	150412273	NSD2	ms.NSD2_HUMAN.14303.v1
chr5	150399648	150399746	EP300	ms.EP300_HUMAN.1195129.v1			72
chr5	150399984	150400084	EP300	ms.EP300_HUMAN.1195130.v1
chr5	150400108	150400208	EP300	ms.EP300_HUMAN.1195131.v1
chr5	150401243	150401341	EP300	ms.EP300_HUMAN.1195132.v1
chr5	150401659	150401759	EP300	ms.EP300_HUMAN.1195133.v1
chr5	150401785	150401885	EP300	ms.EP300_HUMAN.1195134.v1
chr5	150402662	150402762	EP300	ms.EP300_HUMAN.1195135.v1
chr5	150403112	150403212	EP300	ms.EP300_HUMAN.1195136.v1
chr5	150409882	150409980	EP300	ms.EP300_HUMAN.1195137.v1
chr5	150409969	150410069	EP300	ms.EP300_HUMAN.1195138.v1
chr5	150410162	150410262	EP300	ms.EP300_HUMAN.1195139.v1
chr5	150410360	150410408	EP300	ms.EP300_HUMAN.1195140.v1
chr5	150410500	150410598	EP300	ms.EP300_HUMAN.1195141.v1
chr5	150410644	150410744	EP300	ms.EP300_HUMAN.1195142.v1
chr5	150411032	150411132	EP300	ms.EP300_HUMAN.1195143.v1
chr5	150411379	150411479	EP300	ms.EP300_HUMAN.1195144.v1
chr5	150412286	150412386	EP300	ms.EP300_HUMAN.1195145.v1
chr5	150412434	150412517	EP300	ms.EP300_HUMAN.1195146.v1
chr5	150412593	150412703	EP300	ms.EP300_HUMAN.1195147.v1
chr5	150412682	150412758	EP300	ms.EP300_HUMAN.1195148.v1
chr5	150412862	150412911	EP300	ms.EP300_HUMAN.1195149.v1
chr5	150413129	150413200	EP300	ms.EP300_HUMAN.1195150.v1
chr5	150413192	150413290	EP300	ms.EP300_HUMAN.1195151.v1
chr5	150406865	150406937	RBFOX2	ms.RFOX2_HUMAN.69845.v1			73
chr5	150412638	150412710	RBFOX2	ms.RFOX2_HUMAN.69846.v1
chr5	150411341	150411413	NFKB2	ms.NFKB2_HUMAN.80500.v1			74
chr5	150412832	150412932	NFKB2	ms.NFKB2_HUMAN.80501.v1
chr5	150409548	150409636	SOX8	ms.SOX8_HUMAN.219397.v1			75
chr5	150412841	150412935	SETDB1	ms.SETB1_HUMAN.78503.v1			76
chr5	150400210	150400302	SFPQ	ms.SFPQ_HUMAN.229998.v1			77
chr5	150401147	150401167	BRD2	ms.BRD2_HUMAN.317422.v1			78
chr5	150407622	150407728	BRD2	ms.BRD2_HUMAN.317423.v1
chr5	150408264	150408310	BRD2	ms.BRD2_HUMAN.317424.v1
chr5	150410086	150410192	BRD2	ms.BRD2_HUMAN.317425.v1
chr5	150410323	150410429	BRD2	ms.BRD2_HUMAN.317426.v1
chr5	150410839	150410945	BRD2	ms.BRD2_HUMAN.317427.v1
chr5	150412551	150412612	BRD2	ms.BRD2_HUMAN.317428.v1
chr5	150412653	150412759	BRD2	ms.BRD2_HUMAN.317429.v1
chr5	150412927	150412973	BRD2	ms.BRD2_HUMAN.317430.v1
chr5	150413135	150413241	BRD2	ms.BRD2_HUMAN.317431.v1
chr5	150401213	150401311	E2F8	ms.E2F8_HUMAN.227540.v1			79
chr5	150403311	150403405	E2F8	ms.E2F8_HUMAN.227541.v1
chr5	150406749	150406843	E2F8	ms.E2F8_HUMAN.227542.v1
chr5	150410258	150410332	E2F8	ms.E2F8_HUMAN.227543.v1
chr5	150410583	150410613	E2F8	ms.E2F8_HUMAN.227544.v1
chr5	150411718	150411816	E2F8	ms.E2F8_HUMAN.227545.v1
chr5	150412418	150412516	E2F8	ms.E2F8_HUMAN.227546.v1
chr5	150412581	150412655	E2F8	ms.E2F8_HUMAN.227547.v1
chr5	150412737	150412820	E2F8	ms.E2F8_HUMAN.227548.v1
chr5	150412796	150412884	E2F8	ms.E2F8_HUMAN.227549.v1
chr5	150404577	150404641	CRTC2	ms.CRTC2_HUMAN.46415.v1			80
chr5	150412405	150412491	CTCFL	ms.CTCFL_HUMAN.83954.v1			81
chr5	150404243	150404347	SMARCA4	ms.SMCA4_HUMAN.853083.v1			82
chr5	150407299	150407374	SMARCA4	ms.SMCA4_HUMAN.853084.v1
chr5	150409856	150409915	SMARCA4	ms.SMCA4_HUMAN.853085.v1
chr5	150410379	150410483	SMARCA4	ms.SMCA4_HUMAN.853086.v1
chr5	150410572	150410630	SMARCA4	ms.SMCA4_HUMAN.853087.v1
chr5	150412354	150412390	SMARCA4	ms.SMCA4_HUMAN.853088.v1
chr5	150412525	150412573	SMARCA4	ms.SMCA4_HUMAN.853089.v1
chr5	150412836	150412904	SMARCA4	ms.SMCA4_HUMAN.853090.v1
chr5	150412891	150413013	SMARCA4	ms.SMCA4_HUMAN.853091.v1
chr5	150413077	150413181	SMARCA4	ms.SMCA4_HUMAN.853092.v1
chr5	150399886	150399970	BMI1	ms.BMI1_HUMAN.439018.v1			83
chr5	150401041	150401127	BMI1	ms.BMI1_HUMAN.439019.v1
chr5	150405505	150405589	BMI1	ms.BMI1_HUMAN.439020.v1
chr5	150411609	150411693	BMI1	ms.BMI1_HUMAN.439021.v1
chr5	150408759	150408785	ZNF263	ms.ZN263_HUMAN.156292.v1			84
chr5	150400327	150400409	CBFA2T3	ms.MTG16_HUMAN.67842.v1			85
chr5	150401151	150401215	CBFA2T3	ms.MTG16_HUMAN.67843.v1
chr5	150406058	150406122	CBFA2T3	ms.MTG16_HUMAN.67844.v1
chr5	150404625	150404711	PTEN	ms.PTEN_HUMAN.46889.v1			86
chr5	150410156	150410248	RBBP5	ms.RBBP5_HUMAN.94723.v1			87
chr5	150410774	150410866	RBBP5	ms.RBBP5_HUMAN.94724.v1
chr5	150412785	150412877	RBBP5	ms.RBBP5_HUMAN.94725.v1
chr5	150410194	150410282	BRD3	ms.BRD3_HUMAN.126303.v1			88
chr5	150410886	150410974	BRD3	ms.BRD3_HUMAN.126304.v1
chr5	150412560	150412594	BRD3	ms.BRD3_HUMAN.126305.v1
chr5	150399654	150399744	YY1	ms.TYY1_HUMAN.336583.v1			89
chr5	150399801	150399891	YY1	ms.TYY1_HUMAN.336584.v1
chr5	150400252	150400342	YY1	ms.TYY1_HUMAN.336585.v1
chr5	150400678	150400768	YY1	ms.TYY1_HUMAN.336586.v1
chr5	150400921	150401021	YY1	ms.TYY1_HUMAN.336587.v1
chr5	150401456	150401556	YY1	ms.TYY1_HUMAN.336588.v1
chr5	150401948	150401975	YY1	ms.TYY1_HUMAN.336589.v1
chr5	150402375	150402427	YY1	ms.TYY1_HUMAN.336590.v1
chr5	150403166	150403256	YY1	ms.TYY1_HUMAN.336591.v1
chr5	150403388	150403488	YY1	ms.TYY1_HUMAN.336592.v1
chr5	150405070	150405160	YY1	ms.TYY1_HUMAN.336593.v1
chr5	150405261	150405328	YY1	ms.TYY1_HUMAN.336594.v1
chr5	150406302	150406392	YY1	ms.TYY1_HUMAN.336595.v1
chr5	150406853	150406933	YY1	ms.TYY1_HUMAN.336596.v1
chr5	150407231	150407288	YY1	ms.TYY1_HUMAN.336597.v1
chr5	150407384	150407474	YY1	ms.TYY1_HUMAN.336598.v1
chr5	150407479	150407569	YY1	ms.TYY1_HUMAN.336599.v1
chr5	150408256	150408356	YY1	ms.TYY1_HUMAN.336600.v1
chr5	150410054	150410161	YY1	ms.TYY1_HUMAN.336601.v1
chr5	150412241	150412331	YY1	ms.TYY1_HUMAN.336602.v1
chr5	150412682	150412708	YY1	ms.TYY1_HUMAN.336603.v1
chr5	150413124	150413194	YY1	ms.TYY1_HUMAN.336604.v1
chr5	150410601	150410693	CDK7	ms.CDK7_HUMAN.35271.v1			90
chr5	150412777	150412865	CDK7	ms.CDK7_HUMAN.35272.v1
chr5	150400603	150400691	JUN	ms.JUN_HUMAN.521173.v1			91
chr5	150401348	150401436	JUN	ms.JUN_HUMAN.521174.v1
chr5	150401829	150401909	JUN	ms.JUN_HUMAN.521175.v1
chr5	150402564	150402665	JUN	ms.JUN_HUMAN.521176.v1
chr5	150402659	150402747	JUN	ms.JUN_HUMAN.521177.v1
chr5	150403155	150403243	JUN	ms.JUN_HUMAN.521178.v1
chr5	150404941	150405029	JUN	ms.JUN_HUMAN.521179.v1
chr5	150405495	150405583	JUN	ms.JUN_HUMAN.521180.v1
chr5	150405718	150405806	JUN	ms.JUN_HUMAN.521181.v1
chr5	150407929	150408034	JUN	ms.JUN_HUMAN.521182.v1
chr5	150409903	150409983	JUN	ms.JUN_HUMAN.521183.v1
chr5	150409977	150410057	JUN	ms.JUN_HUMAN.521184.v1
chr5	150410127	150410191	JUN	ms.JUN_HUMAN.521185.v1
chr5	150410478	150410535	JUN	ms.JUN_HUMAN.521186.v1
chr5	150411502	150411608	JUN	ms.JUN_HUMAN.521187.v1
chr5	150412206	150412286	JUN	ms.JUN_HUMAN.521188.v1
chr5	150412631	150412695	JUN	ms.JUN_HUMAN.521189.v1
chr5	150412725	150412777	JUN	ms.JUN_HUMAN.521190.v1
chr5	150412926	150412960	JUN	ms.JUN_HUMAN.521191.v1
chr5	150409888	150409934	CENPA	ms.CENPA_HUMAN.109500.v1			92
chr5	150410544	150410636	CENPA	ms.CENPA_HUMAN.109501.v1
chr5	150399659	150399757	PPARG	ms.PPARG_HUMAN.700328.v1			93
chr5	150400754	150400852	PPARG	ms.PPARG_HUMAN.700329.v1
chr5	150400988	150401086	PPARG	ms.PPARG_HUMAN.700330.v1
chr5	150403109	150403207	PPARG	ms.PPARG_HUMAN.700331.v1
chr5	150404939	150405037	PPARG	ms.PPARG_HUMAN.700332.v1
chr5	150405458	150405556	PPARG	ms.PPARG_HUMAN.700333.v1
chr5	150406591	150406689	PPARG	ms.PPARG_HUMAN.700334.v1
chr5	150407237	150407335	PPARG	ms.PPARG_HUMAN.700335.v1
chr5	150407800	150407898	PPARG	ms.PPARG_HUMAN.700336.v1
chr5	150408478	150408576	PPARG	ms.PPARG_HUMAN.700337.v1
chr5	150409020	150409118	PPARG	ms.PPARG_HUMAN.700338.v1
chr5	150410065	150410163	PPARG	ms.PPARG_HUMAN.700339.v1
chr5	150410214	150410312	PPARG	ms.PPARG_HUMAN.700340.v1
chr5	150410573	150410672	PPARG	ms.PPARG_HUMAN.700341.v1
chr5	150412287	150412385	PPARG	ms.PPARG_HUMAN.700342.v1
chr5	150412359	150412463	PPARG	ms.PPARG_HUMAN.700343.v1
chr5	150412672	150412754	PPARG	ms.PPARG_HUMAN.700344.v1
chr5	150412814	150412864	PPARG	ms.PPARG_HUMAN.700345.v1
chr5	150413104	150413202	PPARG	ms.PPARG_HUMAN.700346.v1
chr5	150413212	150413310	PPARG	ms.PPARG_HUMAN.700347.v1
chr5	150408009	150408107	SMARCC1	ms.SMRC1_HUMAN.486549.v1			94
chr5	150410229	150410300	SMARCC1	ms.SMRC1_HUMAN.486550.v1
chr5	150410478	150410576	SMARCC1	ms.SMRC1_HUMAN.486551.v1
chr5	150410549	150410647	SMARCC1	ms.SMRC1_HUMAN.486552.v1
chr5	150412650	150412748	SMARCC1	ms.SMRC1_HUMAN.486553.v1
chr5	150400906	150400985	ZNF366	ms.ZN366_HUMAN.46326.v1			95
chr5	150401847	150401941	ZNF366	ms.ZN366_HUMAN.46327.v1
chr5	150404201	150404307	ZNF366	ms.ZN366_HUMAN.46328.v1
chr5	150405445	150405539	ZNF366	ms.ZN366_HUMAN.46329.v1
chr5	150407180	150407292	ZNF366	ms.ZN366_HUMAN.46330.v1
chr5	150410047	150410100	ZNF366	ms.ZN366_HUMAN.46331.v1
chr5	150410719	150410747	ZNF366	ms.ZN366_HUMAN.46332.v1
chr5	150411409	150411501	ZNF366	ms.ZN366_HUMAN.46333.v1
chr5	150411510	150411577	ZNF366	ms.ZN366_HUMAN.46334.v1
chr5	150412425	150412494	ZNF366	ms.ZN366_HUMAN.46335.v1
chr5	150412518	150412637	ZNF366	ms.ZN366_HUMAN.46336.v1
chr5	150412600	150412706	ZNF366	ms.ZN366_HUMAN.46337.v1
chr5	150403738	150403806	ZNF770	ms.ZN770_HUMAN.61568.v1			96
chr5	150410760	150410834	ZNF770	ms.ZN770_HUMAN.61569.v1
chr5	150409912	150410010	KMT2B	ms.KMT2B_HUMAN.199160.v1			97
chr5	150410692	150410790	KMT2B	ms.KMT2B_HUMAN.199161.v1
chr5	150412539	150412637	KMT2B	ms.KMT2B_HUMAN.199162.v1
chr5	150412731	150412829	KMT2B	ms.KMT2B_HUMAN.199163.v1
chr5	150412855	150412953	KMT2B	ms.KMT2B_HUMAN.199164.v1
chr5	150409927	150409963	XRCC5	ms.XRCC5_HUMAN.152756.v1			98
chr5	150412760	150412784	XRCC5	ms.XRCC5_HUMAN.152757.v1
chr5	150406936	150407024	HSF1	ms.HSF1_HUMAN.76733.v1			99
chr5	150412676	150412772	GATA6	ms.GATA6_HUMAN.194627.v1			100
chr5	150412643	150412737	MEIS3P1	ms.ME3L1_HUMAN.51233.v1			1
chr5	150402537	150402560	GTF2F1	ms.T2FA_HUMAN.58190.v1			2
chr5	150409886	150409972	GTF2F1	ms.T2FA_HUMAN.58191.v1
chr5	150410700	150410786	GTF2F1	ms.T2FA_HUMAN.58192.v1
chr5	150412820	150412872	GTF2F1	ms.T2FA_HUMAN.58193.v1
chr5	150407943	150408005	MITF	ms.MITF_HUMAN.194620.v1			3
chr5	150412127	150412209	MITF	ms.MITF_HUMAN.194621.v1
chr5	150412456	150412538	MITF	ms.MITF_HUMAN.194622.v1
chr5	150401138	150401232	NEUROG2	ms.NGN2_HUMAN.80160.v1			4
chr5	150411874	150411974	UPF1	ms.RENT1_HUMAN.52600.v1			5
chr5	150401045	150401119	BCL11A	ms.BC11A_HUMAN.53499.v1			6
chr5	150406434	150406508	BCL11A	ms.BC11A_HUMAN.53500.v1
chr5	150406998	150407060	BCL11A	ms.BC11A_HUMAN.53501.v1
chr5	150408511	150408589	BCL11A	ms.BC11A_HUMAN.53502.v1
chr5	150409859	150409933	BCL11A	ms.BC11A_HUMAN.53503.v1
chr5	150410852	150410926	BCL11A	ms.BC11A_HUMAN.53504.v1
chr5	150411511	150411613	BCL11A	ms.BC11A_HUMAN.53505.v1
chr5	150412681	150412741	BCL11A	ms.BC11A_HUMAN.53506.v1
chr5	150413092	150413166	BCL11A	ms.BC11A_HUMAN.53507.v1
chr5	150406812	150406921	SP1	ms.SP1_HUMAN.284658.v1			7
chr5	150407181	150407281	SP1	ms.SP1_HUMAN.284659.v1
chr5	150409939	150409987	SP1	ms.SP1_HUMAN.284660.v1
chr5	150410083	150410169	SP1	ms.SP1_HUMAN.284661.v1
chr5	150410159	150410245	SP1	ms.SP1_HUMAN.284662.v1
chr5	150410713	150410746	SP1	ms.SP1_HUMAN.284663.v1
chr5	150412508	150412594	SP1	ms.SP1_HUMAN.284664.v1
chr5	150412618	150412731	SP1	ms.SP1_HUMAN.284665.v1
chr5	150412777	150412863	SP1	ms.SP1_HUMAN.284666.v1
chr5	150412920	150412984	SP1	ms.SP1_HUMAN.284667.v1
chr5	150400718	150400798	MYNN	ms.MYNN_HUMAN.15306.v1			8
chr5	150408580	150408686	REST	ms.REST_HUMAN.203736.v1			9
chr5	150410230	150410336	REST	ms.REST_HUMAN.203737.v1
chr5	150411811	150411917	REST	ms.REST_HUMAN.203738.v1
chr5	150412555	150412651	REST	ms.REST_HUMAN.203739.v1
chr5	150412692	150412740	REST	ms.REST_HUMAN.203740.v1
chr5	150412771	150412877	REST	ms.REST_HUMAN.203741.v1
chr5	150406158	150406242	NCOA1	ms.NCOA1_HUMAN.164190.v1			10
chr5	150409885	150409949	NCOA1	ms.NCOA1_HUMAN.164191.v1
chr5	150400373	150400475	IRF4	ms.IRF4_HUMAN.145223.v1			11
chr5	150400634	150400726	IRF4	ms.IRF4_HUMAN.145224.v1
chr5	150400995	150401087	IRF4	ms.IRF4_HUMAN.145225.v1
chr5	150401295	150401387	IRF4	ms.IRF4_HUMAN.145226.v1
chr5	150401846	150401948	IRF4	ms.IRF4_HUMAN.145227.v1
chr5	150405322	150405424	IRF4	ms.IRF4_HUMAN.145228.v1
chr5	150406732	150406834	IRF4	ms.IRF4_HUMAN.145229.v1
chr5	150409868	150409960	IRF4	ms.IRF4_HUMAN.145230.v1
chr5	150409969	150410061	IRF4	ms.IRF4_HUMAN.145231.v1
chr5	150410183	150410275	IRF4	ms.IRF4_HUMAN.145232.v1
chr5	150411436	150411540	IRF4	ms.IRF4_HUMAN.145233.v1
chr5	150411764	150411858	IRF4	ms.IRF4_HUMAN.145234.v1
chr5	150412416	150412518	IRF4	ms.IRF4_HUMAN.145235.v1
chr5	150412790	150412854	IRF4	ms.IRF4_HUMAN.145236.v1
chr5	150412885	150412969	IRF4	ms.IRF4_HUMAN.145237.v1
chr5	150402585	150402697	INO80	ms.INO80_HUMAN.81912.v1			12
chr5	150407173	150407261	NCOR1	ms.NCOR1_HUMAN.167926.v1			13
chr5	150410523	150410581	NCOR1	ms.NCOR1_HUMAN.167927.v1
chr5	150403942	150404028	RARG	ms.RARG_HUMAN.22622.v1			14
chr5	150404320	150404406	RARG	ms.RARG_HUMAN.22623.v1
chr5	150399817	150399907	REL	ms.REL_HUMAN.31534.v1			15
chr5	150400549	150400639	REL	ms.REL_HUMAN.31535.v1
chr5	150403788	150403878	REL	ms.REL_HUMAN.31536.v1
chr5	150406431	150406521	REL	ms.REL_HUMAN.31537.v1
chr5	150407263	150407353	REL	ms.REL_HUMAN.31538.v1
chr5	150408272	150408362	REL	ms.REL_HUMAN.31539.v1
chr5	150410296	150410386	REL	ms.REL_HUMAN.31540.v1
chr5	150411746	150411836	REL	ms.REL_HUMAN.31541.v1
chr5	150412645	150412745	REL	ms.REL_HUMAN.31542.v1
chr5	150412765	150412865	REL	ms.REL_HUMAN.31543.v1
chr5	150406830	150406908	SP4	ms.SP4_HUMAN.28592.v1			16
chr5	150412560	150412644	SMAD2	ms.SMAD2_HUMAN.139287.v1			17
chr5	150401910	150401970	NR1H3	ms.NR1H3_HUMAN.38319.v1			18
chr5	150402159	150402219	NR1H3	ms.NR1H3_HUMAN.38320.v1
chr5	150407224	150407300	NR1H3	ms.NR1H3_HUMAN.38321.v1
chr5	150410653	150410741	HES1	ms.HES1_HUMAN.71659.v1			19
chr5	150410503	150410591	SMAD1	ms.SMAD1_HUMAN.123423.v1			20
chr5	150412649	150412723	SMAD1	ms.SMAD1_HUMAN.123424.v1
chr5	150412614	150412716	PHF8	ms.PHF8_HUMAN.57277.v1			21
chr5	150400611	150400699	CDKN1B	ms.CDN1B_HUMAN.77751.v1			22
chr5	150410113	150410203	CDKN1B	ms.CDN1B_HUMAN.77752.v1
chr5	150412626	150412689	CDKN1B	ms.CDN1B_HUMAN.77753.v1
chr5	150412762	150412832	CDKN1B	ms.CDN1B_HUMAN.77754.v1
chr5	150411584	150411676	CHD7	ms.CHD7_HUMAN.160552.v1			23
chr5	150410062	150410136	TEAD4	ms.TEAD4_HUMAN.239204.v1			24
chr5	150410169	150410207	TEAD4	ms.TEAD4_HUMAN.239205.v1
chr5	150410774	150410864	TEAD4	ms.TEAD4_HUMAN.239206.v1
chr5	150410866	150410904	TEAD4	ms.TEAD4_HUMAN.239207.v1
chr5	150412574	150412664	TEAD4	ms.TEAD4_HUMAN.239208.v1
chr5	150412670	150412744	TEAD4	ms.TEAD4_HUMAN.239209.v1
chr5	150412830	150412872	TEAD4	ms.TEAD4_HUMAN.239210.v1
chr5	150406179	150406263	USP7	ms.UBP7_HUMAN.31278.v1			25
chr5	150412433	150412537	WDR5	ms.WDR5_HUMAN.41217.v1			26
chr5	150410148	150410280	ZFHX2	ms.ZFHX2_HUMAN.31202.v1			27
chr5	150400544	150400608	TARDBP	ms.TADBP_HUMAN.45603.v1			28
chr5	150412685	150412755	TARDBP	ms.TADBP_HUMAN.45604.v1
chr5	150400195	150400271	AHR	ms.AHR_HUMAN.129113.v1			29
chr5	150412656	150412756	AHR	ms.AHR_HUMAN.129114.v1
chr5	150412897	150412979	AHR	ms.AHR_HUMAN.129115.v1
chr5	150409860	150409940	NRF1	ms.NRF1_HUMAN.46771.v1			30
chr5	150412561	150412585	NRF1	ms.NRF1_HUMAN.46772.v1
chr5	150412648	150412759	NR2F6	ms.NR2F6_HUMAN.62227.v1			31
chr5	150399813	150399835	NR2F1	ms.COT1_HUMAN.71271.v1
chr5	150403625	150403711	NR2F1	ms.COT1_HUMAN.71272.v1
chr5	150412629	150412681	NR2F1	ms.COT1_HUMAN.71273.v1
chr5	150412673	150412755	NR2F1	ms.COT1_HUMAN.71274.v1
chr5	150403242	150403312	PADI2	ms.PADI2_HUMAN.219372.v1			32
chr5	150410616	150410716	HOXA6	ms.HXA6_HUMAN.8338.v1			33
chr5	150409918	150409990	HIF1A	ms.HIF1A_HUMAN.289740.v1			34
chr5	150410753	150410825	HIF1A	ms.HIF1A_HUMAN.289741.v1
chr5	150402627	150402675	RBM39	ms.RBM39_HUMAN.63603.v1			35
chr5	150412730	150412794	RBM39	ms.RBM39_HUMAN.63604.v1
chr5	150403293	150403357	SCRT1	ms.SCRT1_HUMAN.70016.v1			36
chr5	150410383	150410483	ZNF35	ms.ZNF35_HUMAN.44147.v1			37
chr5	150400524	150400553	FLI1	ms.FLI1_HUMAN.522532.v1			38
chr5	150400827	150400927	FLI1	ms.FLI1_HUMAN.522533.v1
chr5	150400895	150400985	FLI1	ms.FLI1_HUMAN.522534.v1
chr5	150401269	150401297	FLI1	ms.FLI1_HUMAN.522535.v1
chr5	150402191	150402291	FLI1	ms.FLI1_HUMAN.522536.v1
chr5	150402538	150402638	FLI1	ms.FLI1_HUMAN.522537.v1
chr5	150410086	150410116	FLI1	ms.FLI1_HUMAN.522538.v1
chr5	150410550	150410659	FLI1	ms.FLI1_HUMAN.522539.v1
chr5	150411457	150411557	FLI1	ms.FLI1_HUMAN.522540.v1
chr5	150412321	150412421	FLI1	ms.FLI1_HUMAN.522541.v1
chr5	150412480	150412580	FLI1	ms.FLI1_HUMAN.522542.v1
chr5	150412621	150412711	FLI1	ms.FLI1_HUMAN.522543.v1
chr5	150412836	150412908	FLI1	ms.FLI1_HUMAN.522544.v1
chr5	150404129	150404213	HNF1B	ms.HNF1B_HUMAN.49637.v1			39
chr5	150409922	150410006	HNF1B	ms.HNF1B_HUMAN.49638.v1
chr5	150410693	150410777	HNF1B	ms.HNF1B_HUMAN.49639.v1
chr5	150412924	150413008	HNF1B	ms.HNF1B_HUMAN.49640.v1
chr5	150410392	150410484	CBX3	ms.CBX3_HUMAN.165650.v1			40
chr5	150406168	150406260	LMNA	ms.LMNA_HUMAN.345943.v1			41
chr5	150412925	150412995	INTS13	ms.INT13_HUMAN.48102.v1			42
chr5	150410290	150410338	ZFP64	ms.ZF64A_HUMAN.80626.v1			43
chr5	150410582	150410621	ZFP64	ms.ZF64A_HUMAN.80627.v1
chr5	150412551	150412647	ZFP64	ms.ZF64A_HUMAN.80628.v1
chr5	150412650	150412757	ZFP64	ms.ZF64A_HUMAN.80629.v1
chr5	150406904	150406924	PCBP1	ms.PCBP1_HUMAN.39972.v1			44
chr5	150404127	150404221	ESRRA	ms.ERR1_HUMAN.57991.v1			45
chr5	150404249	150404307	ESRRA	ms.ERR1_HUMAN.57992.v1
chr5	150400770	150400854	VDR	ms.VDR_HUMAN.130279.v1			46
chr5	150401060	150401134	VDR	ms.VDR_HUMAN.130280.v1
chr5	150401164	150401248	VDR	ms.VDR_HUMAN.130281.v1
chr5	150401696	150401790	VDR	ms.VDR_HUMAN.130282.v1
chr5	150401895	150401979	VDR	ms.VDR_HUMAN.130283.v1
chr5	150402323	150402417	VDR	ms.VDR_HUMAN.130284.v1
chr5	150403455	150403549	VDR	ms.VDR_HUMAN.130285.v1
chr5	150404111	150404205	VDR	ms.VDR_HUMAN.130286.v1
chr5	150404203	150404287	VDR	ms.VDR_HUMAN.130287.v1
chr5	150405591	150405685	VDR	ms.VDR_HUMAN.130288.v1
chr5	150406162	150406256	VDR	ms.VDR_HUMAN.130289.v1
chr5	150406347	150406441	VDR	ms.VDR_HUMAN.130290.v1
chr5	150406834	150406918	VDR	ms.VDR_HUMAN.130291.v1
chr5	150408151	150408209	VDR	ms.VDR_HUMAN.130292.v1
chr5	150410566	150410660	VDR	ms.VDR_HUMAN.130293.v1
chr5	150411576	150411670	VDR	ms.VDR_HUMAN.130294.v1
chr5	150411739	150411833	VDR	ms.VDR_HUMAN.130295.v1
chr5	150412544	150412628	VDR	ms.VDR_HUMAN.130296.v1
chr5	150412690	150412764	VDR	ms.VDR_HUMAN.130297.v1
chr5	150412786	150412890	VDR	ms.VDR_HUMAN.130298.v1
chr5	150401731	150401831	RUNX1	ms.X5C3Z9_HUMAN.56425.v1			47
chr5	150412606	150412706	SLC30A9	ms.ZNT9_HUMAN.17947.v1			48
chr5	150401098	150401182	ELF3	ms.ELF3_HUMAN.142900.v1			49
chr5	150410072	150410150	ELF3	ms.ELF3_HUMAN.142901.v1
chr5	150410136	150410214	ELF3	ms.ELF3_HUMAN.142902.v1
chr5	150410580	150410641	ELF3	ms.ELF3_HUMAN.142903.v1
chr5	150413165	150413199	ELF3	ms.ELF3_HUMAN.142904.v1
chr5	150410452	150410567	EP400	ms.EP400_HUMAN.51377.v1			50
chr5	150410556	150410619	EP400	ms.EP400_HUMAN.51378.v1
chr5	150411411	150411497	KDM5A	ms.KDM5A_HUMAN.39728.v1			51
chr5	150409886	150409978	SRC	ms.SRC_HUMAN.25684.v1			52
chr5	150410613	150410705	SRC	ms.SRC_HUMAN.25685.v1
chr5	150410693	150410785	SRC	ms.SRC_HUMAN.25686.v1
chr5	150412642	150412734	ARID4B	ms.ARI4B_HUMAN.41500.v1			53
chr5	150412643	150412761	RUNX3	ms.RUNX3_HUMAN.49536.v1			54
chr5	150412829	150412947	RUNX3	ms.RUNX3_HUMAN.49537.v1
chr5	150400777	150400863	EED	ms.EED_HUMAN.128434.v1			55
chr5	150410224	150410310	EED	ms.EED_HUMAN.128435.v1
chr5	150412694	150412774	EED	ms.EED_HUMAN.128436.v1
chr5	150410092	150410172	GRHL2	ms.GRHL2_HUMAN.104121.v1			56
chr5	150407231	150407328	ZNF341	ms.ZN341_HUMAN.50528.v1			57
chr5	150410690	150410766	ZNF341	ms.ZN341_HUMAN.50529.v1
chr5	150412868	150412944	ZNF341	ms.ZN341_HUMAN.50530.v1
chr5	150399762	150399826	EBF1	ms.COE1_HUMAN.99201.v1			58
chr5	150406865	150406947	EBF1	ms.COE1_HUMAN.99202.v1
chr5	150408382	150408464	EBF1	ms.COE1_HUMAN.99203.v1
chr5	150409913	150409979	EBF1	ms.COE1_HUMAN.99204.v1
chr5	150410531	150410563	EBF1	ms.COE1_HUMAN.99205.v1
chr5	150411305	150411406	EBF1	ms.COE1_HUMAN.99206.v1
chr5	150412772	150412836	EBF1	ms.COE1_HUMAN.99207.v1
chr5	150407221	150407321	EGR3	ms.EGR3_HUMAN.118363.v1			59
chr5	150407916	150408042	EGR3	ms.EGR3_HUMAN.118364.v1
chr5	150408258	150408384	EGR3	ms.EGR3_HUMAN.118365.v1
chr5	150410161	150410287	EGR3	ms.EGR3_HUMAN.118366.v1
chr5	150412692	150412776	CBX1	ms.CBX1_HUMAN.19827.v1			60
chr5	150399835	150399929	RXRA	ms.RXRA_HUMAN.238622.v1			61
chr5	150400573	150400667	RXRA	ms.RXRA_HUMAN.238623.v1
chr5	150401343	150401415	RXRA	ms.RXRA_HUMAN.238624.v1
chr5	150401816	150401910	RXRA	ms.RXRA_HUMAN.238625.v1
chr5	150402121	150402215	RXRA	ms.RXRA_HUMAN.238626.v1
chr5	150406819	150406913	RXRA	ms.RXRA_HUMAN.238627.v1
chr5	150407163	150407257	RXRA	ms.RXRA_HUMAN.238628.v1
chr5	150407568	150407662	RXRA	ms.RXRA_HUMAN.238629.v1
chr5	150408417	150408511	RXRA	ms.RXRA_HUMAN.238630.v1
chr5	150408625	150408713	RXRA	ms.RXRA_HUMAN.238631.v1
chr5	150409899	150409987	RXRA	ms.RXRA_HUMAN.238632.v1
chr5	150411286	150411374	RXRA	ms.RXRA_HUMAN.238633.v1
chr5	150412549	150412643	RXRA	ms.RXRA_HUMAN.238634.v1
chr5	150412794	150412866	RXRA	ms.RXRA_HUMAN.238635.v1
chr5	150412652	150412710	PML	ms.PML_HUMAN.14584.v1			62
chr5	150413141	150413199	PML	ms.PML_HUMAN.14585.v1
chr5	150413032	150413124	GATAD2B	ms.P66B_HUMAN.178921.v1			63
chr5	150400360	150400454	RUNX1	ms.RUNX1_HUMAN.823083.v1			64
chr5	150401086	150401180	RUNX1	ms.RUNX1_HUMAN.823084.v1
chr5	150401246	150401258	RUNX1	ms.RUNX1_HUMAN.823085.v1
chr5	150401774	150401868	RUNX1	ms.RUNX1_HUMAN.823086.v1
chr5	150406277	150406371	RUNX1	ms.RUNX1_HUMAN.823087.v1
chr5	150406859	150406945	RUNX1	ms.RUNX1_HUMAN.823088.v1
chr5	150408113	150408207	RUNX1	ms.RUNX1_HUMAN.823089.v1
chr5	150409893	150409979	RUNX1	ms.RUNX1_HUMAN.823090.v1
chr5	150410025	150410066	RUNX1	ms.RUNX1_HUMAN.823091.v1
chr5	150410091	150410184	RUNX1	ms.RUNX1_HUMAN.823092.v1
chr5	150410218	150410312	RUNX1	ms.RUNX1_HUMAN.823093.v1
chr5	150410404	150410498	RUNX1	ms.RUNX1_HUMAN.823094.v1
chr5	150410561	150410629	RUNX1	ms.RUNX1_HUMAN.823095.v1
chr5	150410675	150410761	RUNX1	ms.RUNX1_HUMAN.823096.v1
chr5	150411057	150411151	RUNX1	ms.RUNX1_HUMAN.823097.v1
chr5	150411185	150411279	RUNX1	ms.RUNX1_HUMAN.823098.v1
chr5	150411395	150411423	RUNX1	ms.RUNX1_HUMAN.823099.v1
chr5	150412328	150412422	RUNX1	ms.RUNX1_HUMAN.823100.v1
chr5	150412441	150412546	RUNX1	ms.RUNX1_HUMAN.823101.v1
chr5	150412622	150412656	RUNX1	ms.RUNX1_HUMAN.823102.v1
chr5	150412683	150412749	RUNX1	ms.RUNX1_HUMAN.823103.v1
chr5	150412867	150412917	RUNX1	ms.RUNX1_HUMAN.823104.v1
chr5	150413105	150413191	RUNX1	ms.RUNX1_HUMAN.823105.v1
chr5	150413295	150413389	RUNX1	ms.RUNX1_HUMAN.823106.v1
chr5	150412681	150412731	HNF4A	ms.HNF4A_HUMAN.241492.v1			65
chr5	150410847	150410939	MLLT3	ms.AF9_HUMAN.16589.v1			66
chr5	150412500	150412592	MLLT3	ms.AF9_HUMAN.16590.v1
chr5	150401056	150401144	CREBBP	ms.CBP_HUMAN.92095.v1			67
chr5	150406854	150406934	CREBBP	ms.CBP_HUMAN.92096.v1
chr5	150410664	150410748	CREBBP	ms.CBP_HUMAN.92097.v1
chr5	150410965	150411057	CREBBP	ms.CBP_HUMAN.92098.v1
chr5	150412723	150412746	CREBBP	ms.CBP_HUMAN.92099.v1
chr5	150412813	150412924	CREBBP	ms.CBP_HUMAN.92100.v1
chr5	150409887	150409959	SETX	ms.SETX_HUMAN.7425.v1			68
chr5	150413351	150413417	SMARCA5	ms.SMCA5_HUMAN.25782.v1			69
chr5	150409848	150409936	FIP1L1	ms.FIP1_HUMAN.39717.v1			70
chr5	150412563	150412647	FIP1L1	ms.FIP1_HUMAN.39718.v1
chr5	150405367	150405459	HDAC1	ms.HDAC1_HUMAN.222606.v1			71
chr5	150410203	150410295	HDAC1	ms.HDAC1_HUMAN.222607.v1
chr5	150412818	150412910	HDAC1	ms.HDAC1_HUMAN.222608.v1
chr5	150399895	150399971	ELF1	ms.ELF1_HUMAN.192282.v1			72
chr5	150401228	150401304	ELF1	ms.ELF1_HUMAN.192283.v1
chr5	150402474	150402562	ELF1	ms.ELF1_HUMAN.192284.v1
chr5	150407178	150407264	ELF1	ms.ELF1_HUMAN.192285.v1
chr5	150408548	150408636	ELF1	ms.ELF1_HUMAN.192286.v1
chr5	150410041	150410117	ELF1	ms.ELF1_HUMAN.192287.v1
chr5	150410583	150410659	ELF1	ms.ELF1_HUMAN.192288.v1
chr5	150412700	150412789	ELF1	ms.ELF1_HUMAN.192289.v1
chr5	150412886	150412962	ELF1	ms.ELF1_HUMAN.192290.v1
chr5	150409916	150410002	CBX6	ms.CBX6_HUMAN.9830.v1			73
chr5	150412676	150412734	SRF	ms.SRF_HUMAN.99987.v1			74
chr5	150412850	150412908	SRF	ms.SRF_HUMAN.99988.v1
chr5	150400392	150400418	RELA	ms.TF65_HUMAN.1074099.v1			75
chr5	150400461	150400553	RELA	ms.TF65_HUMAN.1074100.v1
chr5	150401353	150401445	RELA	ms.TF65_HUMAN.1074101.v1
chr5	150403137	150403229	RELA	ms.TF65_HUMAN.1074102.v1
chr5	150403429	150403521	RELA	ms.TF65_HUMAN.1074103.v1
chr5	150404172	150404194	RELA	ms.TF65_HUMAN.1074104.v1
chr5	150405530	150405622	RELA	ms.TF65_HUMAN.1074105.v1
chr5	150405771	150405863	RELA	ms.TF65_HUMAN.1074106.v1
chr5	150406924	150407016	RELA	ms.TF65_HUMAN.1074107.v1
chr5	150407014	150407106	RELA	ms.TF65_HUMAN.1074108.v1
chr5	150407550	150407642	RELA	ms.TF65_HUMAN.1074109.v1
chr5	150407992	150408092	RELA	ms.TF65_HUMAN.1074110.v1
chr5	150408068	150408160	RELA	ms.TF65_HUMAN.1074111.v1
chr5	150409303	150409395	RELA	ms.TF65_HUMAN.1074112.v1
chr5	150409933	150410013	RELA	ms.TF65_HUMAN.1074113.v1
chr5	150410535	150410627	RELA	ms.TF65_HUMAN.1074114.v1
chr5	150410650	150410750	RELA	ms.TF65_HUMAN.1074115.v1
chr5	150411363	150411455	RELA	ms.TF65_HUMAN.1074116.v1
chr5	150412382	150412474	RELA	ms.TF65_HUMAN.1074117.v1
chr5	150412525	150412617	RELA	ms.TF65_HUMAN.1074118.v1
chr5	150412668	150412760	RELA	ms.TF65_HUMAN.1074119.v1
chr5	150412828	150412888	RELA	ms.TF65_HUMAN.1074120.v1
chr5	150412929	150413021	RELA	ms.TF65_HUMAN.1074121.v1
chr5	150413108	150413125	RELA	ms.TF65_HUMAN.1074122.v1
chr5	150412738	150412824	SRSF1	ms.SRSF1_HUMAN.29760.v1			76
chr5	150400453	150400541	DPF2	ms.REQU_HUMAN.182026.v1			77
chr5	150407948	150408036	DPF2	ms.REQU_HUMAN.182027.v1
chr5	150410078	150410178	DPF2	ms.REQU_HUMAN.182028.v1
chr5	150410531	150410615	DPF2	ms.REQU_HUMAN.182029.v1
chr5	150411043	150411131	DPF2	ms.REQU_HUMAN.182030.v1
chr5	150412155	150412255	DPF2	ms.REQU_HUMAN.182031.v1
chr5	150412827	150412927	DPF2	ms.REQU_HUMAN.182032.v1
chr5	150410200	150410300	APOBEC3B	ms.ABC3B_HUMAN.22363.v1			78
chr5	150409939	150409965	RFXANK	ms.RFXK_HUMAN.10629.v1			79
chr5	150410733	150410759	RFXANK	ms.RFXK_HUMAN.10630.v1
chr5	150411474	150411500	RFXANK	ms.RFXK_HUMAN.10631.v1
chr5	150412967	150412993	RFXANK	ms.RFXK_HUMAN.10632.v1
chr5	150403937	150404005	ZIM3	ms.ZIM3_HUMAN.16505.v1			80
chr5	150412186	150412248	MLLT1	ms.ENL_HUMAN.55493.v1			81
chr5	150412528	150412590	MLLT1	ms.ENL_HUMAN.55494.v1
chr5	150410290	150410378	MECOM	ms.EVI1_HUMAN.90952.v1			82
chr5	150410529	150410601	MECOM	ms.EVI1_HUMAN.90953.v1
chr5	150412634	150412722	MECOM	ms.EVI1_HUMAN.90954.v1
chr5	150412732	150412820	MECOM	ms.EVI1_HUMAN.90955.v1
chr5	150413095	150413173	MECOM	ms.EVI1_HUMAN.90956.v1
chr5	150412680	150412758	HMG20A	ms.HM20A_HUMAN.31465.v1			83
chr5	150400655	150400743	NEUROD1	ms.NDF1_HUMAN.227655.v1			84
chr5	150401556	150401644	NEUROD1	ms.NDF1_HUMAN.227656.v1
chr5	150410381	150410455	NEUROD1	ms.NDF1_HUMAN.227657.v1
chr5	150410485	150410551	NEUROD1	ms.NDF1_HUMAN.227658.v1
chr5	150412608	150412696	NEUROD1	ms.NDF1_HUMAN.227659.v1
chr5	150409924	150409975	IRF3	ms.IRF3_HUMAN.10924.v1			85
chr5	150410716	150410743	IRF3	ms.IRF3_HUMAN.10925.v1
chr5	150412605	150412705	SSU72	ms.SSU72_HUMAN.39736.v1			86
chr5	150400336	150400394	ETS1	ms.ETS1_HUMAN.481777.v1			87
chr5	150400624	150400638	ETS1	ms.ETS1_HUMAN.481778.v1
chr5	150401069	150401083	ETS1	ms.ETS1_HUMAN.481779.v1
chr5	150410173	150410233	ETS1	ms.ETS1_HUMAN.481780.v1
chr5	150410589	150410649	ETS1	ms.ETS1_HUMAN.481781.v1
chr5	150412550	150412610	ETS1	ms.ETS1_HUMAN.481782.v1
chr5	150412789	150412849	ETS1	ms.ETS1_HUMAN.481783.v1
chr5	150412910	150412948	ETS1	ms.ETS1_HUMAN.481784.v1
chr5	150401187	150401261	LYL1	ms.LYL1_HUMAN.97249.v1			88
chr5	150410241	150410323	LYL1	ms.LYL1_HUMAN.97250.v1
chr5	150410607	150410667	ZBTB16	ms.ZBT16_HUMAN.30953.v1			89
chr5	150409917	150409997	TET2	ms.TET2_HUMAN.32129.v1			90
chr5	150410709	150410789	TET2	ms.TET2_HUMAN.32130.v1
chr5	150410386	150410464	EBF3	ms.COE3_HUMAN.62287.v1			91
chr5	150410513	150410577	EBF3	ms.COE3_HUMAN.62288.v1
chr5	150409902	150409976	HINFP	ms.HINFP_HUMAN.7326.v1			92
chr5	150407795	150407819	ZNF600	ms.ZN600_HUMAN.13925.v1			93
chr5	150412618	150412664	GATA4	ms.GATA4_HUMAN.320632.v1			94
chr5	150412860	150412934	BICRA	ms.BICRA_HUMAN.36609.v1			95
chr5	150402608	150402694	SP140	ms.SP140_HUMAN.109827.v1			96
chr5	150404599	150404685	SP140	ms.SP140_HUMAN.109828.v1
chr5	150412626	150412766	RAG2	ms.RAG2_HUMAN.41192.v1			97
chr5	150399884	150399944	FOXP1	ms.FOXP1_HUMAN.202257.v1			98
chr5	150401080	150401160	FOXP1	ms.FOXP1_HUMAN.202258.v1
chr5	150401784	150401844	FOXP1	ms.FOXP1_HUMAN.202259.v1
chr5	150401946	150402006	FOXP1	ms.FOXP1_HUMAN.202260.v1
chr5	150402072	150402132	FOXP1	ms.FOXP1_HUMAN.202261.v1
chr5	150402819	150402879	FOXP1	ms.FOXP1_HUMAN.202262.v1
chr5	150404669	150404729	FOXP1	ms.FOXP1_HUMAN.202263.v1
chr5	150405091	150405151	FOXP1	ms.FOXP1_HUMAN.202264.v1
chr5	150406242	150406302	FOXP1	ms.FOXP1_HUMAN.202265.v1
chr5	150409862	150409922	FOXP1	ms.FOXP1_HUMAN.202266.v1
chr5	150410191	150410251	FOXP1	ms.FOXP1_HUMAN.202267.v1
chr5	150410534	150410594	FOXP1	ms.FOXP1_HUMAN.202268.v1
chr5	150410661	150410741	FOXP1	ms.FOXP1_HUMAN.202269.v1
chr5	150411357	150411437	FOXP1	ms.FOXP1_HUMAN.202270.v1
chr5	150412667	150412733	FOXP1	ms.FOXP1_HUMAN.202271.v1
chr5	150412838	150412913	FOXP1	ms.FOXP1_HUMAN.202272.v1
chr5	150409938	150409958	NFE2	ms.NFE2_HUMAN.250722.v1			99
chr5	150410736	150410774	NFE2	ms.NFE2_HUMAN.250723.v1
chr5	150411472	150411488	NFE2	ms.NFE2_HUMAN.250724.v1
chr5	150412957	150412997	NFE2	ms.NFE2_HUMAN.250725.v1
chr5	150410483	150410567	MAML1	ms.MAML1_HUMAN.2482.v1			200
chr5	150400849	150400943	TAF1	ms.TAF1_HUMAN.131530.v1			1
chr5	150408367	150408469	TAF1	ms.TAF1_HUMAN.131531.v1
chr5	150412692	150412745	TAF1	ms.TAF1_HUMAN.131532.v1
chr5	150412857	150412892	TAF1	ms.TAF1_HUMAN.131533.v1
chr5	150413110	150413162	TAF1	ms.TAF1_HUMAN.131534.v1
chr5	150412674	150412784	SMC1A	ms.SMC1A_HUMAN.136044.v1			2
chr5	150410366	150410460	IRF1	ms.IRF1_HUMAN.85531.v1			3
chr5	150412752	150412830	IRF1	ms.IRF1_HUMAN.85532.v1
chr5	150412863	150412923	IRF1	ms.IRF1_HUMAN.85533.v1
chr5	150410260	150410336	ATOH1	ms.ATOH1_HUMAN.15799.v1			4
chr5	150401049	150401143	SUPT5H	ms.SPT5H_HUMAN.135678.v1			5
chr5	150401432	150401536	SUPT5H	ms.SPT5H_HUMAN.135679.v1
chr5	150401654	150401761	SUPT5H	ms.SPT5H_HUMAN.135680.v1
chr5	150401823	150401929	SUPT5H	ms.SPT5H_HUMAN.135681.v1
chr5	150401908	150402012	SUPT5H	ms.SPT5H_HUMAN.135682.v1
chr5	150402446	150402550	SUPT5H	ms.SPT5H_HUMAN.135683.v1
chr5	150402997	150403091	SUPT5H	ms.SPT5H_HUMAN.135684.v1
chr5	150403430	150403524	SUPT5H	ms.SPT5H_HUMAN.135685.v1
chr5	150404216	150404320	SUPT5H	ms.SPT5H_HUMAN.135686.v1
chr5	150410608	150410712	SUPT5H	ms.SPT5H_HUMAN.135687.v1
chr5	150412670	150412776	SUPT5H	ms.SPT5H_HUMAN.135688.v1
chr5	150399947	150400037	CREB1	ms.CREB1_HUMAN.306754.v1			6
chr5	150401273	150401363	CREB1	ms.CREB1_HUMAN.306755.v1
chr5	150402650	150402732	CREB1	ms.CREB1_HUMAN.306756.v1
chr5	150409941	150409967	CREB1	ms.CREB1_HUMAN.306757.v1
chr5	150410004	150410086	CREB1	ms.CREB1_HUMAN.306758.v1
chr5	150410731	150410748	CREB1	ms.CREB1_HUMAN.306759.v1
chr5	150411478	150411498	CREB1	ms.CREB1_HUMAN.306760.v1
chr5	150412330	150412420	CREB1	ms.CREB1_HUMAN.306761.v1
chr5	150412538	150412628	CREB1	ms.CREB1_HUMAN.306762.v1
chr5	150412677	150412702	CREB1	ms.CREB1_HUMAN.306763.v1
chr5	150412967	150412986	CREB1	ms.CREB1_HUMAN.306764.v1
chr5	150413184	150413197	CREB1	ms.CREB1_HUMAN.306765.v1
chr5	150406158	150406250	CLOCK	ms.CLOCK_HUMAN.109907.v1			7
chr5	150406883	150406975	CLOCK	ms.CLOCK_HUMAN.109908.v1
chr5	150408810	150408902	CLOCK	ms.CLOCK_HUMAN.109909.v1
chr5	150400539	150400633	DNMT3B	ms.DNM3B_HUMAN.76070.v1			8
chr5	150406791	150406877	OGG1	ms.OGG1_HUMAN.85827.v1			9
chr5	150409113	150409199	OGG1	ms.OGG1_HUMAN.85828.v1
chr5	150399749	150399821	TFAP2A	ms.AP2A_HUMAN.138385.v1			10
chr5	150402671	150402743	TFAP2A	ms.AP2A_HUMAN.138386.v1
chr5	150404221	150404293	TFAP2A	ms.AP2A_HUMAN.138387.v1
chr5	150410282	150410362	BCLAF1	ms.BCLF1_HUMAN.9342.v1			11
chr5	150411744	150411824	BCLAF1	ms.BCLF1_HUMAN.9343.v1
chr5	150405490	150405568	NFATC3	ms.NFAC3_HUMAN.16425.v1			12
chr5	150409402	150409480	NFATC3	ms.NFAC3_HUMAN.16426.v1
chr5	150402081	150402177	NELFE	ms.NELFE_HUMAN.86186.v1			13
chr5	150404549	150404645	NELFE	ms.NELFE_HUMAN.86187.v1
chr5	150412908	150413004	NELFE	ms.NELFE_HUMAN.86188.v1
chr5	150409923	150410003	LEF1	ms.LEF1_HUMAN.18618.v1			14
chr5	150399817	150399849	ESR1	ms.ESR1_HUMAN.3198315.v1			15
chr5	150400196	150400224	ESR1	ms.ESR1_HUMAN.3198316.v1
chr5	150400964	150400988	ESR1	ms.ESR1_HUMAN.3198317.v1
chr5	150401068	150401172	ESR1	ms.ESR1_HUMAN.3198318.v1
chr5	150401391	150401495	ESR1	ms.ESR1_HUMAN.3198319.v1
chr5	150401599	150401628	ESR1	ms.ESR1_HUMAN.3198320.v1
chr5	150401668	150401772	ESR1	ms.ESR1_HUMAN.3198321.v1
chr5	150401973	150402011	ESR1	ms.ESR1_HUMAN.3198322.v1
chr5	150402513	150402591	ESR1	ms.ESR1_HUMAN.3198323.v1
chr5	150402610	150402694	ESR1	ms.ESR1_HUMAN.3198324.v1
chr5	150402695	150402799	ESR1	ms.ESR1_HUMAN.3198325.v1
chr5	150402867	150402971	ESR1	ms.ESR1_HUMAN.3198326.v1
chr5	150403155	150403187	ESR1	ms.ESR1_HUMAN.3198327.v1
chr5	150403271	150403375	ESR1	ms.ESR1_HUMAN.3198328.v1
chr5	150403893	150403997	ESR1	ms.ESR1_HUMAN.3198329.v1
chr5	150404298	150404338	ESR1	ms.ESR1_HUMAN.3198330.v1
chr5	150404439	150404543	ESR1	ms.ESR1_HUMAN.3198331.v1
chr5	150404631	150404707	ESR1	ms.ESR1_HUMAN.3198332.v1
chr5	150404784	150404852	ESR1	ms.ESR1_HUMAN.3198333.v1
chr5	150405409	150405457	ESR1	ms.ESR1_HUMAN.3198334.v1
chr5	150405550	150405636	ESR1	ms.ESR1_HUMAN.3198335.v1
chr5	150405832	150405881	ESR1	ms.ESR1_HUMAN.3198336.v1
chr5	150406126	150406230	ESR1	ms.ESR1_HUMAN.3198337.v1
chr5	150406261	150406333	ESR1	ms.ESR1_HUMAN.3198338.v1
chr5	150406823	150406930	ESR1	ms.ESR1_HUMAN.3198339.v1
chr5	150406932	150407044	ESR1	ms.ESR1_HUMAN.3198340.v1
chr5	150407006	150407105	ESR1	ms.ESR1_HUMAN.3198341.v1
chr5	150407238	150407288	ESR1	ms.ESR1_HUMAN.3198342.v1
chr5	150407643	150407679	ESR1	ms.ESR1_HUMAN.3198343.v1
chr5	150408270	150408287	ESR1	ms.ESR1_HUMAN.3198344.v1
chr5	150408531	150408643	ESR1	ms.ESR1_HUMAN.3198345.v1
chr5	150409186	150409267	ESR1	ms.ESR1_HUMAN.3198346.v1
chr5	150409740	150409844	ESR1	ms.ESR1_HUMAN.3198347.v1
chr5	150409876	150409969	ESR1	ms.ESR1_HUMAN.3198348.v1
chr5	150409997	150410101	ESR1	ms.ESR1_HUMAN.3198349.v1
chr5	150410209	150410301	ESR1	ms.ESR1_HUMAN.3198350.v1
chr5	150410680	150410725	ESR1	ms.ESR1_HUMAN.3198351.v1
chr5	150410863	150410903	ESR1	ms.ESR1_HUMAN.3198352.v1
chr5	150411115	150411219	ESR1	ms.ESR1_HUMAN.3198353.v1
chr5	150411318	150411422	ESR1	ms.ESR1_HUMAN.3198354.v1
chr5	150411585	150411650	ESR1	ms.ESR1_HUMAN.3198355.v1
chr5	150412146	150412250	ESR1	ms.ESR1_HUMAN.3198356.v1
chr5	150412400	150412525	ESR1	ms.ESR1_HUMAN.3198357.v1
chr5	150412565	150412663	ESR1	ms.ESR1_HUMAN.3198358.v1
chr5	150412667	150412691	ESR1	ms.ESR1_HUMAN.3198359.v1
chr5	150412845	150412943	ESR1	ms.ESR1_HUMAN.3198360.v1
chr5	150413353	150413457	ESR1	ms.ESR1_HUMAN.3198361.v1
chr5	150400089	150400185	PGR	ms.PRGR_HUMAN.896471.v1			16
chr5	150400267	150400375	PGR	ms.PRGR_HUMAN.896472.v1
chr5	150402095	150402191	PGR	ms.PRGR_HUMAN.896473.v1
chr5	150403125	150403221	PGR	ms.PRGR_HUMAN.896474.v1
chr5	150404580	150404644	PGR	ms.PRGR_HUMAN.896475.v1
chr5	150405444	150405540	PGR	ms.PRGR_HUMAN.896476.v1
chr5	150406148	150406244	PGR	ms.PRGR_HUMAN.896477.v1
chr5	150406889	150406909	PGR	ms.PRGR_HUMAN.896478.v1
chr5	150407561	150407669	PGR	ms.PRGR_HUMAN.896479.v1
chr5	150409923	150409977	PGR	ms.PRGR_HUMAN.896480.v1
chr5	150410080	150410188	PGR	ms.PRGR_HUMAN.896481.v1
chr5	150410246	150410274	PGR	ms.PRGR_HUMAN.896482.v1
chr5	150410569	150410665	PGR	ms.PRGR_HUMAN.896483.v1
chr5	150410745	150410769	PGR	ms.PRGR_HUMAN.896484.v1
chr5	150410804	150410912	PGR	ms.PRGR_HUMAN.896485.v1
chr5	150410866	150410962	PGR	ms.PRGR_HUMAN.896486.v1
chr5	150411627	150411735	PGR	ms.PRGR_HUMAN.896487.v1
chr5	150412292	150412388	PGR	ms.PRGR_HUMAN.896488.v1
chr5	150412554	150412650	PGR	ms.PRGR_HUMAN.896489.v1
chr5	150412917	150413007	PGR	ms.PRGR_HUMAN.896490.v1
chr5	150410665	150410705	HOXB13	ms.HXB13_HUMAN.214115.v1			17
chr5	150409918	150409986	KDM6A	ms.KDM6A_HUMAN.75999.v1			18
chr5	150410692	150410770	KDM6A	ms.KDM6A_HUMAN.76000.v1
chr5	150412608	150412695	KDM6A	ms.KDM6A_HUMAN.76001.v1
chr5	150412988	150413080	KDM6A	ms.KDM6A_HUMAN.76002.v1
chr5	150403331	150403405	JUND	ms.JUND_HUMAN.214253.v1			19
chr5	150408923	150408983	JUND	ms.JUND_HUMAN.214254.v1
chr5	150412531	150412591	JUND	ms.JUND_HUMAN.214255.v1
chr5	150412739	150412875	DRAP1	ms.NC2A_HUMAN.19322.v1			20
chr5	150409848	150409963	ATF7	ms.ATF7_HUMAN.67242.v1			21
chr5	150413114	150413172	ATF7	ms.ATF7_HUMAN.67243.v1
chr5	150399990	150400010	TAL1	ms.TAL1_HUMAN.415267.v1			22
chr5	150401172	150401238	TAL1	ms.TAL1_HUMAN.415268.v1
chr5	150402321	150402341	TAL1	ms.TAL1_HUMAN.415269.v1
chr5	150402597	150402617	TAL1	ms.TAL1_HUMAN.415270.v1
chr5	150406025	150406091	TAL1	ms.TAL1_HUMAN.415271.v1
chr5	150406105	150406125	TAL1	ms.TAL1_HUMAN.415272.v1
chr5	150406997	150407089	LMNB1	ms.LMNB1_HUMAN.306740.v1			23
chr5	150409995	150410079	ETV6	ms.ETV6_HUMAN.36956.v1			24
chr5	150413139	150413215	ETV6	ms.ETV6_HUMAN.36957.v1
chr5	150410971	150411053	MYOG	ms.MYOG_HUMAN.140062.v1			25
chr5	150409903	150409977	MYOD1	ms.MYOD1_HUMAN.266593.v1			26
chr5	150410156	150410230	MYOD1	ms.MYOD1_HUMAN.266594.v1
chr5	150410747	150410795	MYOD1	ms.MYOD1_HUMAN.266595.v1
chr5	150405601	150405659	SRSF3	ms.SRSF3_HUMAN.103530.v1			27
chr5	150412544	150412608	SRSF3	ms.SRSF3_HUMAN.103531.v1
chr5	150401087	150401167	BACH1	ms.BACH1_HUMAN.13259.v1			28
chr5	150408673	150408753	BACH1	ms.BACH1_HUMAN.13260.v1
chr5	150399613	150399707	RUNX1T1	ms.MTG8_HUMAN.134372.v1			29
chr5	150406944	150407038	RUNX1T1	ms.MTG8_HUMAN.134373.v1
chr5	150410121	150410213	RUNX1T1	ms.MTG8_HUMAN.134374.v1
chr5	150412563	150412657	RUNX1T1	ms.MTG8_HUMAN.134375.v1
chr5	150412715	150412807	RUNX1T1	ms.MTG8_HUMAN.134376.v1
chr5	150400974	150401086	MBD4	ms.MBD4_HUMAN.823648.v1			30
chr5	150407385	150407483	MBD4	ms.MBD4_HUMAN.823649.v1
chr5	150410249	150410361	MBD4	ms.MBD4_HUMAN.823650.v1
chr5	150410528	150410632	MBD4	ms.MBD4_HUMAN.823651.v1
chr5	150410694	150410738	MBD4	ms.MBD4_HUMAN.823652.v1
chr5	150412531	150412629	MBD4	ms.MBD4_HUMAN.823653.v1
chr5	150412616	150412720	MBD4	ms.MBD4_HUMAN.823654.v1
chr5	150412717	150412791	MBD4	ms.MBD4_HUMAN.823655.v1
chr5	150412870	150412940	MBD4	ms.MBD4_HUMAN.823656.v1
chr5	150412420	150412548	ZFP91	ms.ZFP91_HUMAN.4238.v1			31
chr5	150404268	150404320	NR5A2	ms.NR5A2_HUMAN.54245.v1			32
chr5	150410570	150410684	NFIC	ms.NFIC_HUMAN.94434.v1			33
chr5	150412653	150412739	NFIC	ms.NFIC_HUMAN.94435.v1
chr5	150410547	150410583	MEF2B	ms.MEF2B_HUMAN.62630.v1			34
chr5	150411023	150411115	MEF2B	ms.MEF2B_HUMAN.62631.v1
chr5	150411562	150411672	MEF2B	ms.MEF2B_HUMAN.62632.v1
chr5	150412852	150412916	MEF2B	ms.MEF2B_HUMAN.62633.v1
chr5	150412930	150413004	MEF2B	ms.MEF2B_HUMAN.62634.v1
chr5	150402812	150402890	CUL4A	ms.CUL4A_HUMAN.109436.v1			34
chr5	150407050	150407128	CUL4A	ms.CUL4A_HUMAN.109437.v1
chr5	150408513	150408613	CUL4A	ms.CUL4A_HUMAN.109438.v1
chr5	150410192	150410270	CUL4A	ms.CUL4A_HUMAN.109439.v1
chr5	150406832	150406908	SP2	ms.SP2_HUMAN.40160.v1			35
chr5	150408295	150408365	SP2	ms.SP2_HUMAN.40161.v1
chr5	150410005	150410034	SP2	ms.SP2_HUMAN.40162.v1
chr5	150400821	150400897	MAX	ms.MAX_HUMAN.360619.v1			36
chr5	150401414	150401508	MAX	ms.MAX_HUMAN.360620.v1
chr5	150406168	150406244	MAX	ms.MAX_HUMAN.360621.v1
chr5	150409856	150409930	MAX	ms.MAX_HUMAN.360622.v1
chr5	150410275	150410357	MAX	ms.MAX_HUMAN.360623.v1
chr5	150410504	150410521	MAX	ms.MAX_HUMAN.360624.v1
chr5	150410791	150410801	MAX	ms.MAX_HUMAN.360625.v1
chr5	150412564	150412657	MAX	ms.MAX_HUMAN.360626.v1
chr5	150412664	150412762	MAX	ms.MAX_HUMAN.360627.v1
chr5	150412780	150412793	MAX	ms.MAX_HUMAN.360628.v1
chr5	150408415	150408501	TBL1XR1	ms.TBL1R_HUMAN.27016.v1			37
chr5	150409925	150409988	CHD2	ms.CHD2_HUMAN.48563.v1			38
chr5	150410714	150410750	CHD2	ms.CHD2_HUMAN.48564.v1
chr5	150412947	150412994	CHD2	ms.CHD2_HUMAN.48565.v1
chr5	150400013	150400117	CHD1	ms.CHD1_HUMAN.95816.v1			39
chr5	150400101	150400192	CHD1	ms.CHD1_HUMAN.95817.v1
chr5	150400343	150400431	CHD1	ms.CHD1_HUMAN.95818.v1
chr5	150401786	150401886	CHD1	ms.CHD1_HUMAN.95819.v1
chr5	150407171	150407275	CHD1	ms.CHD1_HUMAN.95820.v1
chr5	150408207	150408295	CHD1	ms.CHD1_HUMAN.95821.v1
chr5	150411187	150411291	CHD1	ms.CHD1_HUMAN.95822.v1
chr5	150412095	150412183	CHD1	ms.CHD1_HUMAN.95823.v1
chr5	150412536	150412614	CHD1	ms.CHD1_HUMAN.95824.v1
chr5	150413336	150413424	CHD1	ms.CHD1_HUMAN.95825.v1
chr5	150406928	150406992	SREBF2	ms.SRBP2_HUMAN.97054.v1			40
chr5	150412773	150412853	SREBF2	ms.SRBP2_HUMAN.97055.v1
chr5	150410241	150410321	FOXO1	ms.FOXO1_HUMAN.124928.v1			41
chr5	150410506	150410578	FOXO1	ms.FOXO1_HUMAN.124929.v1
chr5	150401475	150401565	STAT5B	ms.STA5B_HUMAN.268646.v1			42
chr5	150401897	150401987	STAT5B	ms.STA5B_HUMAN.268647.v1
chr5	150404759	150404849	STAT5B	ms.STA5B_HUMAN.268648.v1
chr5	150407323	150407358	STAT5B	ms.STA5B_HUMAN.268649.v1
chr5	150408314	150408404	STAT5B	ms.STA5B_HUMAN.268650.v1
chr5	150410885	150410975	STAT5B	ms.STA5B_HUMAN.268651.v1
chr5	150412459	150412549	STAT5B	ms.STA5B_HUMAN.268652.v1
chr5	150412559	150412649	STAT5B	ms.STA5B_HUMAN.268653.v1
chr5	150412713	150412803	STAT5B	ms.STA5B_HUMAN.268654.v1
chr5	150412861	150412957	STAT5B	ms.STA5B_HUMAN.268655.v1
chr5	150413108	150413195	STAT5B	ms.STA5B_HUMAN.268656.v1
chr5	150401339	150401433	NIPBL	ms.NIPBL_HUMAN.149798.v1			43
chr5	150409882	150409968	NIPBL	ms.NIPBL_HUMAN.149799.v1
chr5	150410063	150410097	NIPBL	ms.NIPBL_HUMAN.149800.v1
chr5	150410157	150410251	NIPBL	ms.NIPBL_HUMAN.149801.v1
chr5	150411090	150411184	NIPBL	ms.NIPBL_HUMAN.149802.v1
chr5	150411595	150411689	NIPBL	ms.NIPBL_HUMAN.149803.v1
chr5	150412528	150412622	NIPBL	ms.NIPBL_HUMAN.149804.v1
chr5	150412668	150412779	NIPBL	ms.NIPBL_HUMAN.149805.v1
chr5	150400889	150400960	KMT2A	ms.KMT2A_HUMAN.520121.v1			44
chr5	150400979	150401077	KMT2A	ms.KMT2A_HUMAN.520122.v1
chr5	150402022	150402141	KMT2A	ms.KMT2A_HUMAN.520123.v1
chr5	150402904	150403010	KMT2A	ms.KMT2A_HUMAN.520124.v1
chr5	150403145	150403245	KMT2A	ms.KMT2A_HUMAN.520125.v1
chr5	150403235	150403282	KMT2A	ms.KMT2A_HUMAN.520126.v1
chr5	150404033	150404131	KMT2A	ms.KMT2A_HUMAN.520127.v1
chr5	150406805	150406905	KMT2A	ms.KMT2A_HUMAN.520128.v1
chr5	150406866	150406966	KMT2A	ms.KMT2A_HUMAN.520129.v1
chr5	150407228	150407264	KMT2A	ms.KMT2A_HUMAN.520130.v1
chr5	150407722	150407820	KMT2A	ms.KMT2A_HUMAN.520131.v1
chr5	150409045	150409145	KMT2A	ms.KMT2A_HUMAN.520132.v1
chr5	150409861	150409959	KMT2A	ms.KMT2A_HUMAN.520133.v1
chr5	150410124	150410222	KMT2A	ms.KMT2A_HUMAN.520134.v1
chr5	150410568	150410668	KMT2A	ms.KMT2A_HUMAN.520135.v1
chr5	150410650	150410748	KMT2A	ms.KMT2A_HUMAN.520136.v1
chr5	150410872	150410970	KMT2A	ms.KMT2A_HUMAN.520137.v1
chr5	150411583	150411683	KMT2A	ms.KMT2A_HUMAN.520138.v1
chr5	150412440	150412538	KMT2A	ms.KMT2A_HUMAN.520139.v1
chr5	150412633	150412660	KMT2A	ms.KMT2A_HUMAN.520140.v1
chr5	150412720	150412780	KMT2A	ms.KMT2A_HUMAN.520141.v1
chr5	150412924	150413018	KMT2A	ms.KMT2A_HUMAN.520142.v1
chr5	150400397	150400485	ARID2	ms.ARID2_HUMAN.109649.v1			45
chr5	150405027	150405119	BCL3	ms.BCL3_HUMAN.70102.v1			46
chr5	150406901	150406993	BCL3	ms.BCL3_HUMAN.70103.v1
chr5	150412630	150412726	BCL3	ms.BCL3_HUMAN.70104.v1
chr5	150404617	150404688	INTS11	ms.INT11_HUMAN.287416.v1			47
chr5	150406813	150406899	INTS11	ms.INT11_HUMAN.287417.v1
chr5	150406902	150406988	INTS11	ms.INT11_HUMAN.287418.v1
chr5	150407227	150407313	INTS11	ms.INT11_HUMAN.287419.v1
chr5	150408160	150408246	INTS11	ms.INT11_HUMAN.287420.v1
chr5	150412540	150412626	INTS11	ms.INT11_HUMAN.287421.v1
chr5	150412722	150412848	ZNF580	ms.ZN580_HUMAN.30465.v1			48
chr5	150402908	150402960	TP53	ms.P53_HUMAN.565672.v1			49
chr5	150407165	150407275	TP53	ms.P53_HUMAN.565673.v1
chr5	150409928	150410018	TP53	ms.P53_HUMAN.565674.v1
chr5	150410154	150410252	TP53	ms.P53_HUMAN.565675.v1
chr5	150410816	150410839	TP53	ms.P53_HUMAN.565676.v1
chr5	150412692	150412790	TP53	ms.P53_HUMAN.565677.v1
chr5	150412898	150412996	TP53	ms.P53_HUMAN.565678.v1
chr5	150403158	150403222	SPIB	ms.SPIB_HUMAN.33675.v1			50
chr5	150412831	150412863	SPIB	ms.SPIB_HUMAN.33676.v1
chr5	150402114	150402214	TRPS1	ms.TRPS1_HUMAN.868977.v1			51
chr5	150402559	150402611	TRPS1	ms.TRPS1_HUMAN.868978.v1
chr5	150403174	150403274	TRPS1	ms.TRPS1_HUMAN.868979.v1
chr5	150406829	150406929	TRPS1	ms.TRPS1_HUMAN.868980.v1
chr5	150406886	150406986	TRPS1	ms.TRPS1_HUMAN.868981.v1
chr5	150407167	150407267	TRPS1	ms.TRPS1_HUMAN.868982.v1
chr5	150407844	150407944	TRPS1	ms.TRPS1_HUMAN.868983.v1
chr5	150408270	150408370	TRPS1	ms.TRPS1_HUMAN.868984.v1
chr5	150409060	150409134	TRPS1	ms.TRPS1_HUMAN.868985.v1
chr5	150409147	150409247	TRPS1	ms.TRPS1_HUMAN.868986.v1
chr5	150409303	150409403	TRPS1	ms.TRPS1_HUMAN.868987.v1
chr5	150410211	150410311	TRPS1	ms.TRPS1_HUMAN.868988.v1
chr5	150411640	150411740	TRPS1	ms.TRPS1_HUMAN.868989.v1
chr5	150412593	150412683	TRPS1	ms.TRPS1_HUMAN.868990.v1
chr5	150412689	150412786	TRPS1	ms.TRPS1_HUMAN.868991.v1
chr5	150399748	150399808	SPI1	ms.SPI1_HUMAN.1291404.v1			52
chr5	150400116	150400188	SPI1	ms.SPI1_HUMAN.1291405.v1
chr5	150400396	150400508	SPI1	ms.SPI1_HUMAN.1291406.v1
chr5	150400656	150400734	SPI1	ms.SPI1_HUMAN.1291407.v1
chr5	150400724	150400836	SPI1	ms.SPI1_HUMAN.1291408.v1
chr5	150401019	150401131	SPI1	ms.SPI1_HUMAN.1291409.v1
chr5	150401223	150401277	SPI1	ms.SPI1_HUMAN.1291410.v1
chr5	150401854	150401877	SPI1	ms.SPI1_HUMAN.1291411.v1
chr5	150401952	150402030	SPI1	ms.SPI1_HUMAN.1291412.v1
chr5	150403450	150403509	SPI1	ms.SPI1_HUMAN.1291413.v1
chr5	150403918	150404030	SPI1	ms.SPI1_HUMAN.1291414.v1
chr5	150404267	150404379	SPI1	ms.SPI1_HUMAN.1291415.v1
chr5	150404586	150404698	SPI1	ms.SPI1_HUMAN.1291416.v1
chr5	150406312	150406346	SPI1	ms.SPI1_HUMAN.1291417.v1
chr5	150406595	150406707	SPI1	ms.SPI1_HUMAN.1291418.v1
chr5	150406965	150407077	SPI1	ms.SPI1_HUMAN.1291419.v1
chr5	150407235	150407347	SPI1	ms.SPI1_HUMAN.1291420.v1
chr5	150407388	150407466	SPI1	ms.SPI1_HUMAN.1291421.v1
chr5	150408200	150408236	SPI1	ms.SPI1_HUMAN.1291422.v1
chr5	150409836	150409948	SPI1	ms.SPI1_HUMAN.1291423.v1
chr5	150410080	150410114	SPI1	ms.SPI1_HUMAN.1291424.v1
chr5	150410249	150410289	SPI1	ms.SPI1_HUMAN.1291425.v1
chr5	150410610	150410653	SPI1	ms.SPI1_HUMAN.1291426.v1
chr5	150411031	150411097	SPI1	ms.SPI1_HUMAN.1291427.v1
chr5	150411341	150411416	SPI1	ms.SPI1_HUMAN.1291428.v1
chr5	150411410	150411522	SPI1	ms.SPI1_HUMAN.1291429.v1
chr5	150411660	150411772	SPI1	ms.SPI1_HUMAN.1291430.v1
chr5	150411785	150411897	SPI1	ms.SPI1_HUMAN.1291431.v1
chr5	150412355	150412381	SPI1	ms.SPI1_HUMAN.1291432.v1
chr5	150412586	150412640	SPI1	ms.SPI1_HUMAN.1291433.v1
chr5	150412831	150412856	SPI1	ms.SPI1_HUMAN.1291434.v1
chr5	150412956	150413068	SPI1	ms.SPI1_HUMAN.1291435.v1
chr5	150413186	150413216	SPI1	ms.SPI1_HUMAN.1291436.v1
chr5	150401143	150401217	LDB1	ms.LDB1_HUMAN.115579.v1			53
chr5	150406203	150406277	LDB1	ms.LDB1_HUMAN.115580.v1
chr5	150409936	150410022	LDB1	ms.LDB1_HUMAN.115581.v1
chr5	150410416	150410490	LDB1	ms.LDB1_HUMAN.115582.v1
chr5	150410606	150410692	LDB1	ms.LDB1_HUMAN.115583.v1
chr5	150412453	150412539	LDB1	ms.LDB1_HUMAN.115584.v1
chr5	150412798	150412884	LDB1	ms.LDB1_HUMAN.115585.v1
chr5	150408782	150408882	WRNIP1	ms.WRIP1_HUMAN.2678.v1			54
chr5	150406901	150406959	PAX2	ms.PAX2_HUMAN.73810.v1			55
chr5	150399937	150400019	MYC	ms.MYC_HUMAN.872711.v1			56
chr5	150400133	150400221	MYC	ms.MYC_HUMAN.872712.v1
chr5	150400203	150400291	MYC	ms.MYC_HUMAN.872713.v1
chr5	150400500	150400589	MYC	ms.MYC_HUMAN.872714.v1
chr5	150400707	150400795	MYC	ms.MYC_HUMAN.872715.v1
chr5	150400823	150400905	MYC	ms.MYC_HUMAN.872716.v1
chr5	150400991	150401016	MYC	ms.MYC_HUMAN.872717.v1
chr5	150401067	150401149	MYC	ms.MYC_HUMAN.872718.v1
chr5	150401229	150401311	MYC	ms.MYC_HUMAN.872719.v1
chr5	150401404	150401492	MYC	ms.MYC_HUMAN.872720.v1
chr5	150401745	150401817	MYC	ms.MYC_HUMAN.872721.v1
chr5	150401896	150401968	MYC	ms.MYC_HUMAN.872722.v1
chr5	150402236	150402318	MYC	ms.MYC_HUMAN.872723.v1
chr5	150402714	150402802	MYC	ms.MYC_HUMAN.872724.v1
chr5	150402836	150402924	MYC	ms.MYC_HUMAN.872725.v1
chr5	150403047	150403129	MYC	ms.MYC_HUMAN.872726.v1
chr5	150404041	150404129	MYC	ms.MYC_HUMAN.872727.v1
chr5	150404155	150404237	MYC	ms.MYC_HUMAN.872728.v1
chr5	150404886	150404974	MYC	ms.MYC_HUMAN.872729.v1
chr5	150405034	150405116	MYC	ms.MYC_HUMAN.872730.v1
chr5	150405390	150405450	MYC	ms.MYC_HUMAN.872731.v1
chr5	150405579	150405651	MYC	ms.MYC_HUMAN.872732.v1
chr5	150406180	150406221	MYC	ms.MYC_HUMAN.872733.v1
chr5	150406329	150406433	MYC	ms.MYC_HUMAN.872734.v1
chr5	150406611	150406693	MYC	ms.MYC_HUMAN.872735.v1
chr5	150406924	150406960	MYC	ms.MYC_HUMAN.872736.v1
chr5	150407167	150407268	MYC	ms.MYC_HUMAN.872737.v1
chr5	150407515	150407551	MYC	ms.MYC_HUMAN.872738.v1
chr5	150408556	150408644	MYC	ms.MYC_HUMAN.872739.v1
chr5	150408642	150408724	MYC	ms.MYC_HUMAN.872740.v1
chr5	150409248	150409330	MYC	ms.MYC_HUMAN.872741.v1
chr5	150409493	150409581	MYC	ms.MYC_HUMAN.872742.v1
chr5	150409861	150409933	MYC	ms.MYC_HUMAN.872743.v1
chr5	150410062	150410134	MYC	ms.MYC_HUMAN.872744.v1
chr5	150410166	150410248	MYC	ms.MYC_HUMAN.872745.v1
chr5	150410316	150410398	MYC	ms.MYC_HUMAN.872746.v1
chr5	150410390	150410459	MYC	ms.MYC_HUMAN.872747.v1
chr5	150410525	150410619	MYC	ms.MYC_HUMAN.872748.v1
chr5	150410751	150410833	MYC	ms.MYC_HUMAN.872749.v1
chr5	150411487	150411575	MYC	ms.MYC_HUMAN.872750.v1
chr5	150411592	150411674	MYC	ms.MYC_HUMAN.872751.v1
chr5	150412274	150412338	MYC	ms.MYC_HUMAN.872752.v1
chr5	150412642	150412696	MYC	ms.MYC_HUMAN.872753.v1
chr5	150412801	150412883	MYC	ms.MYC_HUMAN.872754.v1
chr5	150413110	150413182	MYC	ms.MYC_HUMAN.872755.v1
chr5	150406895	150406965	FOS	ms.FOS_HUMAN.331525.v1			57
chr5	150408026	150408036	FOS	ms.FOS_HUMAN.331526.v1
chr5	150409941	150409981	FOS	ms.FOS_HUMAN.331527.v1
chr5	150410714	150410724	FOS	ms.FOS_HUMAN.331528.v1
chr5	150410788	150410864	FOS	ms.FOS_HUMAN.331529.v1
chr5	150412669	150412739	FOS	ms.FOS_HUMAN.331530.v1
chr5	150412794	150412864	FOS	ms.FOS_HUMAN.331531.v1
chr5	150412942	150412976	FOS	ms.FOS_HUMAN.331532.v1
chr5	150412598	150412662	HNRNPLL	ms.HNRLL_HUMAN.75847.v1			58
chr5	150412733	150412757	HNRNPLL	ms.HNRLL_HUMAN.75848.v1
chr5	150412919	150412939	HNRNPLL	ms.HNRLL_HUMAN.75849.v1
chr5	150406831	150406933	ZNF467	ms.ZN467_HUMAN.28410.v1			59
chr5	150403296	150403386	POU5F1	ms.PO5F1_HUMAN.371520.v1			60
chr5	150407208	150407298	POU5F1	ms.PO5F1_HUMAN.371521.v1
chr5	150412446	150412536	POU5F1	ms.PO5F1_HUMAN.371522.v1
chr5	150409957	150410045	RBM25	ms.RBM25_HUMAN.143000.v1			61
chr5	150410701	150410741	RBM25	ms.RBM25_HUMAN.143001.v1
chr5	150412933	150413005	RBM25	ms.RBM25_HUMAN.143002.v1
chr5	150411470	150411554	CDX2	ms.CDX2_HUMAN.220746.v1			62
chr5	150400409	150400503	ZNF143	ms.ZN143_HUMAN.281652.v1			63
chr5	150401876	150401970	ZNF143	ms.ZN143_HUMAN.281653.v1
chr5	150403217	150403295	ZNF143	ms.ZN143_HUMAN.281654.v1
chr5	150406329	150406423	ZNF143	ms.ZN143_HUMAN.281655.v1
chr5	150408518	150408612	ZNF143	ms.ZN143_HUMAN.281656.v1
chr5	150409928	150409989	ZNF143	ms.ZN143_HUMAN.281657.v1
chr5	150410717	150410783	ZNF143	ms.ZN143_HUMAN.281658.v1
chr5	150411206	150411299	ZNF143	ms.ZN143_HUMAN.281659.v1
chr5	150412947	150413013	ZNF143	ms.ZN143_HUMAN.281660.v1
chr5	150412555	150412645	KLF6	ms.KLF6_HUMAN.47847.v1			64
chr5	150412863	150412955	MED12	ms.MED12_HUMAN.156441.v1			65
chr5	150407950	150408014	EGR2	ms.EGR2_HUMAN.94917.v1			66
chr5	150408273	150408349	EGR2	ms.EGR2_HUMAN.94918.v1
chr5	150410181	150410245	EGR2	ms.EGR2_HUMAN.94919.v1
chr5	150410176	150410272	ZSCAN22	ms.ZSC22_HUMAN.23624.v1			67
chr5	150401744	150401806	ZBTB48	ms.TZAP_HUMAN.138523.v1			68
chr5	150407530	150407616	ZBTB48	ms.TZAP_HUMAN.138524.v1
chr5	150409895	150409979	ZBTB48	ms.TZAP_HUMAN.138525.v1
chr5	150410325	150410409	ZBTB48	ms.TZAP_HUMAN.138526.v1
chr5	150413159	150413221	ZBTB48	ms.TZAP_HUMAN.138527.v1
chr5	150399951	150400011	POU2F2	ms.PO2F2_HUMAN.38812.v1			69
chr5	150400088	150400162	POU2F2	ms.PO2F2_HUMAN.38813.v1
chr5	150400821	150400881	POU2F2	ms.PO2F2_HUMAN.38814.v1
chr5	150400942	150401031	POU2F2	ms.PO2F2_HUMAN.38815.v1
chr5	150405411	150405471	POU2F2	ms.PO2F2_HUMAN.38816.v1
chr5	150407124	150407184	POU2F2	ms.PO2F2_HUMAN.38817.v1
chr5	150407512	150407590	POU2F2	ms.PO2F2_HUMAN.38818.v1
chr5	150408319	150408379	POU2F2	ms.PO2F2_HUMAN.38819.v1
chr5	150408589	150408670	POU2F2	ms.PO2F2_HUMAN.38820.v1
chr5	150410180	150410254	POU2F2	ms.PO2F2_HUMAN.38821.v1
chr5	150410904	150410964	POU2F2	ms.PO2F2_HUMAN.38822.v1
chr5	150411391	150411424	POU2F2	ms.PO2F2_HUMAN.38823.v1
chr5	150412011	150412085	POU2F2	ms.PO2F2_HUMAN.38824.v1
chr5	150412669	150412715	POU2F2	ms.PO2F2_HUMAN.38825.v1
chr5	150399919	150399997	NR2F2	ms.COT2_HUMAN.260448.v1			70
chr5	150401883	150401961	NR2F2	ms.COT2_HUMAN.260449.v1
chr5	150403102	150403180	NR2F2	ms.COT2_HUMAN.260450.v1
chr5	150404252	150404330	NR2F2	ms.COT2_HUMAN.260451.v1
chr5	150407202	150407270	NR2F2	ms.COT2_HUMAN.260452.v1
chr5	150407803	150407881	NR2F2	ms.COT2_HUMAN.260453.v1
chr5	150410917	150411009	ARID3A	ms.ARI3A_HUMAN.13893.v1			71
chr5	150410609	150410717	NANOG	ms.NANOG_HUMAN.143195.v1			72
chr5	150412693	150412801	NANOG	ms.NANOG_HUMAN.143196.v1
chr5	150411294	150411362	GFI1	ms.GFI1_HUMAN.107524.v1			73
chr5	150410565	150410625	CDK8	ms.CDK8_HUMAN.183096.v1			74
chr5	150410724	150410758	CDK8	ms.CDK8_HUMAN.183097.v1
chr5	150412560	150412648	CDK8	ms.CDK8_HUMAN.183098.v1
chr5	150412721	150412809	CDK8	ms.CDK8_HUMAN.183099.v1
chr5	150412772	150412860	CDK8	ms.CDK8_HUMAN.183100.v1
chr5	150412885	150412932	CDK8	ms.CDK8_HUMAN.183101.v1
chr5	150412956	150413008	CDK8	ms.CDK8_HUMAN.183102.v1
chr5	150402711	150402811	PALB2	ms.PALB2_HUMAN.21060.v1			75
chr5	150403102	150403202	PALB2	ms.PALB2_HUMAN.21061.v1
chr5	150400053	150400149	STAT3	ms.STAT3_HUMAN.282182.v1			76
chr5	150400316	150400396	STAT3	ms.STAT3_HUMAN.282183.v1
chr5	150400397	150400493	STAT3	ms.STAT3_HUMAN.282184.v1
chr5	150401883	150401979	STAT3	ms.STAT3_HUMAN.282185.v1
chr5	150402659	150402739	STAT3	ms.STAT3_HUMAN.282186.v1
chr5	150403055	150403135	STAT3	ms.STAT3_HUMAN.282187.v1
chr5	150409949	150409972	STAT3	ms.STAT3_HUMAN.282188.v1
chr5	150410008	150410104	STAT3	ms.STAT3_HUMAN.282189.v1
chr5	150410113	150410183	STAT3	ms.STAT3_HUMAN.282190.v1
chr5	150410556	150410626	STAT3	ms.STAT3_HUMAN.282191.v1
chr5	150410667	150410737	STAT3	ms.STAT3_HUMAN.282192.v1
chr5	150410849	150410945	STAT3	ms.STAT3_HUMAN.282193.v1
chr5	150411317	150411413	STAT3	ms.STAT3_HUMAN.282194.v1
chr5	150411440	150411510	STAT3	ms.STAT3_HUMAN.282195.v1
chr5	150412355	150412451	STAT3	ms.STAT3_HUMAN.282196.v1
chr5	150412719	150412759	STAT3	ms.STAT3_HUMAN.282197.v1
chr5	150412904	150412927	STAT3	ms.STAT3_HUMAN.282198.v1
chr5	150413358	150413438	STAT3	ms.STAT3_HUMAN.282199.v1
chr5	150400654	150400681	TAF15	ms.RBP56_HUMAN.69432.v1			77
chr5	150412586	150412616	TAF15	ms.RBP56_HUMAN.69433.v1
chr5	150406864	150406950	CNOT3	ms.CNOT3_HUMAN.101720.v1			78
chr5	150401289	150401361	ATF2	ms.ATF2_HUMAN.97245.v1			79
chr5	150409946	150409960	ATF2	ms.ATF2_HUMAN.97246.v1
chr5	150412670	150412708	ATF2	ms.ATF2_HUMAN.97247.v1
chr5	150409926	150409980	ATF1	ms.ATF1_HUMAN.62761.v1			80
chr5	150410731	150410751	ATF1	ms.ATF1_HUMAN.62762.v1
chr5	150411458	150411502	ATF1	ms.ATF1_HUMAN.62763.v1
chr5	150412967	150412985	ATF1	ms.ATF1_HUMAN.62764.v1
chr5	150407921	150407983	ATF3	ms.ATF3_HUMAN.164693.v1			81
chr5	150409922	150410000	ATF3	ms.ATF3_HUMAN.164694.v1
chr5	150401124	150401222	CDK9	ms.CDK9_HUMAN.280527.v1			82
chr5	150404497	150404595	CDK9	ms.CDK9_HUMAN.280528.v1
chr5	150411239	150411337	CDK9	ms.CDK9_HUMAN.280529.v1
chr5	150411415	150411513	CDK9	ms.CDK9_HUMAN.280530.v1
chr5	150412376	150412412	CDK9	ms.CDK9_HUMAN.280531.v1
chr5	150412441	150412539	CDK9	ms.CDK9_HUMAN.280532.v1
chr5	150412548	150412632	CDK9	ms.CDK9_HUMAN.280533.v1
chr5	150412645	150412695	CDK9	ms.CDK9_HUMAN.280534.v1
chr5	150412798	150412896	CDK9	ms.CDK9_HUMAN.280535.v1
chr5	150413128	150413228	CDK9	ms.CDK9_HUMAN.280536.v1
chr5	150410166	150410266	KDM4A	ms.KDM4A_HUMAN.53697.v1			83
chr5	150412711	150412735	KDM4A	ms.KDM4A_HUMAN.53698.v1
chr5	150413191	150413215	KDM4A	ms.KDM4A_HUMAN.53699.v1
chr5	150402514	150402546	RBM22	ms.RBM22_HUMAN.119248.v1
chr5	150406988	150407020	RBM22	ms.RBM22_HUMAN.119249.v1			84
chr5	150412834	150412866	RBM22	ms.RBM22_HUMAN.119250.v1
chr5	150401419	150401507	DCP1A	ms.DCP1A_HUMAN.21481.v1			85
chr5	150402199	150402287	DCP1A	ms.DCP1A_HUMAN.21482.v1
chr5	150405531	150405623	TP63	ms.P63_HUMAN.421422.v1			86
chr5	150406202	150406304	TP63	ms.P63_HUMAN.421423.v1
chr5	150406835	150406927	TP63	ms.P63_HUMAN.421424.v1
chr5	150401965	150402047	ARNT	ms.ARNT_HUMAN.188892.v1			87
chr5	150403162	150403254	SIRT6	ms.SIR6_HUMAN.120972.v1			88
chr5	150406187	150406257	PDX1	ms.PDX1_HUMAN.118716.v1			89
chr5	150413002	150413072	PDX1	ms.PDX1_HUMAN.118717.v1
chr5	150409882	150409982	HIF3A	ms.HIF3A_HUMAN.34503.v1			90
chr5	150412740	150412840	PHF5A	ms.PHF5A_HUMAN.31555.v1			91
chr5	150400115	150400199	TCF3	ms.TFE2_HUMAN.107080.v1			92
chr5	150400781	150400865	TCF3	ms.TFE2_HUMAN.107081.v1
chr5	150400944	150401028	TCF3	ms.TFE2_HUMAN.107082.v1
chr5	150401208	150401282	TCF3	ms.TFE2_HUMAN.107083.v1
chr5	150405331	150405415	TCF3	ms.TFE2_HUMAN.107084.v1
chr5	150406216	150406300	TCF3	ms.TFE2_HUMAN.107085.v1
chr5	150406952	150407036	TCF3	ms.TFE2_HUMAN.107086.v1
chr5	150407561	150407645	TCF3	ms.TFE2_HUMAN.107087.v1
chr5	150408493	150408575	TCF3	ms.TFE2_HUMAN.107088.v1
chr5	150410123	150410207	TCF3	ms.TFE2_HUMAN.107089.v1
chr5	150410480	150410554	TCF3	ms.TFE2_HUMAN.107090.v1
chr5	150410533	150410607	TCF3	ms.TFE2_HUMAN.107091.v1
chr5	150410860	150410944	TCF3	ms.TFE2_HUMAN.107092.v1
chr5	150411356	150411440	TCF3	ms.TFE2_HUMAN.107093.v1
chr5	150412706	150412722	TCF3	ms.TFE2_HUMAN.107094.v1
chr5	150413118	150413202	TCF3	ms.TFE2_HUMAN.107095.v1
chr5	150412649	150412733	SMAD4	ms.SMAD4_HUMAN.99181.v1			93
chr5	150401151	150401227	MYB	ms.MYB_HUMAN.159512.v1			94
chr5	150407560	150407640	MYB	ms.MYB_HUMAN.159513.v1
chr5	150410223	150410323	MYB	ms.MYB_HUMAN.159514.v1
chr5	150410445	150410525	MYB	ms.MYB_HUMAN.159515.v1
chr5	150412839	150412915	MYB	ms.MYB_HUMAN.159516.v1
chr5	150412675	150412725	BATF	ms.BATF_HUMAN.62545.v1			95
chr5	150400073	150400167	ERG	ms.ERG_HUMAN.675567.v1			96
chr5	150400543	150400637	ERG	ms.ERG_HUMAN.675568.v1
chr5	150401016	150401110	ERG	ms.ERG_HUMAN.675569.v1
chr5	150401188	150401272	ERG	ms.ERG_HUMAN.675570.v1
chr5	150403084	150403178	ERG	ms.ERG_HUMAN.675571.v1
chr5	150406904	150406988	ERG	ms.ERG_HUMAN.675572.v1
chr5	150407030	150407116	ERG	ms.ERG_HUMAN.675573.v1
chr5	150407218	150407233	ERG	ms.ERG_HUMAN.675574.v1
chr5	150410058	150410081	ERG	ms.ERG_HUMAN.675575.v1
chr5	150410599	150410693	ERG	ms.ERG_HUMAN.675576.v1
chr5	150412552	150412626	ERG	ms.ERG_HUMAN.675577.v1
chr5	150412614	150412673	ERG	ms.ERG_HUMAN.675578.v1
chr5	150412739	150412833	ERG	ms.ERG_HUMAN.675579.v1
chr5	150412831	150412927	ERG	ms.ERG_HUMAN.675580.v1
chr5	150412905	150412956	ERG	ms.ERG_HUMAN.675581.v1
chr5	150413030	150413109	ERG	ms.ERG_HUMAN.675582.v1
chr5	150412165	150412257	MXD3	ms.MAD3_HUMAN.16073.v1			97
chr5	150405222	150405322	CRY1	ms.CRY1_HUMAN.50211.v1			98
chr5	150406264	150406364	CRY1	ms.CRY1_HUMAN.50212.v1
chr5	150406768	150406868	CRY1	ms.CRY1_HUMAN.50213.v1
chr5	150409922	150409998	OTX2	ms.OTX2_HUMAN.322862.v1			99
chr5	150410470	150410494	OTX2	ms.OTX2_HUMAN.322863.v1
chr5	150410589	150410689	OTX2	ms.OTX2_HUMAN.322864.v1
chr5	150410674	150410750	OTX2	ms.OTX2_HUMAN.322865.v1
chr5	150410747	150410835	OTX2	ms.OTX2_HUMAN.322866.v1
chr5	150400217	150400289	ZNF384	ms.ZN384_HUMAN.162533.v1			300
chr5	150408050	150408120	ZNF384	ms.ZN384_HUMAN.162534.v1
chr5	150409697	150409769	ZNF384	ms.ZN384_HUMAN.162535.v1
chr5	150410686	150410726	ZNF384	ms.ZN384_HUMAN.162536.v1
chr5	150405295	150405355	RBAK	ms.RBAK_HUMAN.44506.v1			1
chr5	150401156	150401218	GATA2	ms.GATA2_HUMAN.899699.v1			2
chr5	150406874	150406946	GATA2	ms.GATA2_HUMAN.899700.v1
chr5	150410218	150410306	GATA2	ms.GATA2_HUMAN.899701.v1
chr5	150410404	150410492	GATA2	ms.GATA2_HUMAN.899702.v1
chr5	150410901	150410965	GATA2	ms.GATA2_HUMAN.899703.v1
chr5	150412608	150412664	GATA2	ms.GATA2_HUMAN.899704.v1
chr5	150413044	150413132	GATA2	ms.GATA2_HUMAN.899705.v1
chr5	150400751	150400843	TRIM28	ms.TIF1B_HUMAN.279133.v1			3
chr5	150409855	150409929	TRIM28	ms.TIF1B_HUMAN.279134.v1
chr5	150410560	150410634	TRIM28	ms.TIF1B_HUMAN.279135.v1
chr5	150412030	150412130	TRIM28	ms.TIF1B_HUMAN.279136.v1
chr5	150412847	150412906	TRIM28	ms.TIF1B_HUMAN.279137.v1
chr5	150409329	150409379	MAPK14	ms.MK14_HUMAN.38511.v1			4
chr5	150410617	150410651	VEZF1	ms.VEZF1_HUMAN.61926.v1			5
chr5	150412880	150412918	VEZF1	ms.VEZF1_HUMAN.61927.v1
chr5	150410076	150410150	H2AFZ	ms.H2AZ_HUMAN.198106.v1
chr5	150410268	150410314	H2AFZ	ms.H2AZ_HUMAN.198107.v1
chr5	150410851	150410923	H2AFZ	ms.H2AZ_HUMAN.198108.v1
chr5	150412531	150412603	H2AFZ	ms.H2AZ_HUMAN.198109.v1
chr5	150405075	150405155	NCOR2	ms.NCOR2_HUMAN.79013.v1			6
chr5	150410537	150410603	NCOR2	ms.NCOR2_HUMAN.79014.v1
chr5	150412804	150412896	SP5	ms.SP5_HUMAN.147507.v1			7
chr5	150399557	150399635	PAX5	ms.PAX5_HUMAN.113064.v1			8
chr5	150399894	150399936	PAX5	ms.PAX5_HUMAN.113065.v1
chr5	150400379	150400467	PAX5	ms.PAX5_HUMAN.113066.v1
chr5	150400484	150400592	PAX5	ms.PAX5_HUMAN.113067.v1
chr5	150400855	150400951	PAX5	ms.PAX5_HUMAN.113068.v1
chr5	150401264	150401318	PAX5	ms.PAX5_HUMAN.113069.v1
chr5	150401857	150401963	PAX5	ms.PAX5_HUMAN.113070.v1
chr5	150402264	150402370	PAX5	ms.PAX5_HUMAN.113071.v1
chr5	150403003	150403109	PAX5	ms.PAX5_HUMAN.113072.v1
chr5	150404822	150404865	PAX5	ms.PAX5_HUMAN.113073.v1
chr5	150405375	150405471	PAX5	ms.PAX5_HUMAN.113074.v1
chr5	150406997	150407103	PAX5	ms.PAX5_HUMAN.113075.v1
chr5	150407383	150407505	PAX5	ms.PAX5_HUMAN.113076.v1
chr5	150408585	150408681	PAX5	ms.PAX5_HUMAN.113077.v1
chr5	150409910	150409949	PAX5	ms.PAX5_HUMAN.113078.v1
chr5	150410833	150410920	PAX5	ms.PAX5_HUMAN.113079.v1
chr5	150411730	150411826	PAX5	ms.PAX5_HUMAN.113080.v1
chr5	150412264	150412360	PAX5	ms.PAX5_HUMAN.113081.v1
chr5	150412667	150412732	PAX5	ms.PAX5_HUMAN.113082.v1
chr5	150413124	150413151	PAX5	ms.PAX5_HUMAN.113083.v1
chr5	150405497	150405589	GATA3	ms.GATA3_HUMAN.396899.v1			9
chr5	150409754	150409846	GATA3	ms.GATA3_HUMAN.396900.v1
chr5	150412637	150412701	GATA3	ms.GATA3_HUMAN.396901.v1
chr5	150410111	150410201	MAZ	ms.MAZ_HUMAN.179831.v1			10
chr5	150408358	150408404	PKNOX1	ms.PKNX1_HUMAN.62800.v1			11
chr5	150409954	150409986	PKNOX1	ms.PKNX1_HUMAN.62801.v1
chr5	150401946	150402010	HDGFL3	ms.HDGR3_HUMAN.80973.v1			12
chr5	150402129	150402187	HDGFL3	ms.HDGR3_HUMAN.80974.v1
chr5	150407991	150408055	HDGFL3	ms.HDGR3_HUMAN.80975.v1
chr5	150401738	150401828	AR	ms.ANDR_HUMAN.2136818.v1			13
chr5	150402722	150402804	AR	ms.ANDR_HUMAN.2136819.v1
chr5	150403429	150403475	AR	ms.ANDR_HUMAN.2136820.v1
chr5	150404218	150404322	AR	ms.ANDR_HUMAN.2136821.v1
chr5	150404545	150404607	AR	ms.ANDR_HUMAN.2136822.v1
chr5	150406172	150406288	AR	ms.ANDR_HUMAN.2136823.v1
chr5	150407038	150407131	AR	ms.ANDR_HUMAN.2136824.v1
chr5	150407206	150407296	AR	ms.ANDR_HUMAN.2136825.v1
chr5	150409184	150409300	AR	ms.ANDR_HUMAN.2136826.v1
chr5	150409899	150410003	AR	ms.ANDR_HUMAN.2136827.v1
chr5	150410160	150410264	AR	ms.ANDR_HUMAN.2136828.v1
chr5	150410255	150410359	AR	ms.ANDR_HUMAN.2136829.v1
chr5	150410374	150410464	AR	ms.ANDR_HUMAN.2136830.v1
chr5	150410555	150410675	AR	ms.ANDR_HUMAN.2136831.v1
chr5	150411670	150411774	AR	ms.ANDR_HUMAN.2136832.v1
chr5	150412641	150412733	AR	ms.ANDR_HUMAN.2136833.v1
chr5	150412835	150412865	AR	ms.ANDR_HUMAN.2136834.v1
chr5	150412368	150412474	RARA	ms.RARA_HUMAN.174938.v1			14
chr5	150412717	150412811	RARA	ms.RARA_HUMAN.174939.v1
chr5	150412809	150412915	RARA	ms.RARA_HUMAN.174940.v1
chr5	150405963	150406043	RELB	ms.RELB_HUMAN.97590.v1			15
chr5	150410688	150410766	RELB	ms.RELB_HUMAN.97591.v1
chr5	150412598	150412678	RELB	ms.RELB_HUMAN.97592.v1
chr5	150412852	150412872	RELB	ms.RELB_HUMAN.97593.v1
chr5	150406861	150406892	GLIS1	ms.GLIS1_HUMAN.90820.v1			16
chr5	150409935	150409974	GLIS1	ms.GLIS1_HUMAN.90821.v1
chr5	150410228	150410294	GLIS1	ms.GLIS1_HUMAN.90822.v1
chr5	150412690	150412740	HEY1	ms.HEY1_HUMAN.61256.v1			17
chr5	150401133	150401193	GATA1	ms.GATA1_HUMAN.249719.v1			18
chr5	150412579	150412639	GATA1	ms.GATA1_HUMAN.249720.v1
chr5	150409835	150409919	TCF7L2	ms.TF7L2_HUMAN.155691.v1			19
chr5	150412614	150412698	TCF7L2	ms.TF7L2_HUMAN.155692.v1
chr5	150401275	150401327	SMAD5	ms.SMAD5_HUMAN.19753.v1			20
chr5	150404242	150404328	SMAD5	ms.SMAD5_HUMAN.19754.v1
chr5	150405291	150405377	SMAD5	ms.SMAD5_HUMAN.19755.v1
chr5	150412686	150412738	SMAD5	ms.SMAD5_HUMAN.19756.v1
chr5	150412622	150412706	NONO	ms.NONO_HUMAN.35259.v1			21
chr5	150413130	150413170	TERF1	ms.TERF1_HUMAN.3016.v1			22
chr5	150410674	150410742	POU2F1	ms.PO2F1_HUMAN.41224.v1			23
chr5	150412663	150412733	TCF7	ms.TCF7_HUMAN.22014.v1			24
chr5	150412685	150412765	MAF	ms.MAF_HUMAN.78932.v1			25
chr5	150404247	150404325	TFAP4	ms.TFAP4_HUMAN.168048.v1			26
chr5	150410008	150410078	TFAP4	ms.TFAP4_HUMAN.168049.v1
chr5	150411464	150411528	TFAP4	ms.TFAP4_HUMAN.168050.v1
chr5	150399600	150399712	CTCF	ms.CTCF_HUMAN.1840028.v1			27
chr5	150399690	150399792	CTCF	ms.CTCF_HUMAN.1840029.v1
chr5	150399835	150399937	CTCF	ms.CTCF_HUMAN.1840030.v1
chr5	150400286	150400398	CTCF	ms.CTCF_HUMAN.1840031.v1
chr5	150400868	150400953	CTCF	ms.CTCF_HUMAN.1840032.v1
chr5	150401226	150401338	CTCF	ms.CTCF_HUMAN.1840033.v1
chr5	150401665	150401767	CTCF	ms.CTCF_HUMAN.1840034.v1
chr5	150401850	150401952	CTCF	ms.CTCF_HUMAN.1840035.v1
chr5	150402392	150402494	CTCF	ms.CTCF_HUMAN.1840036.v1
chr5	150402708	150402810	CTCF	ms.CTCF_HUMAN.1840037.v1
chr5	150402807	150402927	CTCF	ms.CTCF_HUMAN.1840038.v1
chr5	150404126	150404228	CTCF	ms.CTCF_HUMAN.1840039.v1
chr5	150404365	150404399	CTCF	ms.CTCF_HUMAN.1840040.v1
chr5	150405414	150405532	CTCF	ms.CTCF_HUMAN.1840041.v1
chr5	150406803	150406905	CTCF	ms.CTCF_HUMAN.1840042.v1
chr5	150407452	150407538	CTCF	ms.CTCF_HUMAN.1840043.v1
chr5	150408015	150408071	CTCF	ms.CTCF_HUMAN.1840044.v1
chr5	150408507	150408548	CTCF	ms.CTCF_HUMAN.1840045.v1
chr5	150409311	150409413	CTCF	ms.CTCF_HUMAN.1840046.v1
chr5	150409896	150409980	CTCF	ms.CTCF_HUMAN.1840047.v1
chr5	150410192	150410212	CTCF	ms.CTCF_HUMAN.1840048.v1
chr5	150410241	150410319	CTCF	ms.CTCF_HUMAN.1840049.v1
chr5	150410349	150410451	CTCF	ms.CTCF_HUMAN.1840050.v1
chr5	150410748	150410850	CTCF	ms.CTCF_HUMAN.1840051.v1
chr5	150410859	150410961	CTCF	ms.CTCF_HUMAN.1840052.v1
chr5	150411155	150411257	CTCF	ms.CTCF_HUMAN.1840053.v1
chr5	150411316	150411418	CTCF	ms.CTCF_HUMAN.1840054.v1
chr5	150411463	150411565	CTCF	ms.CTCF_HUMAN.1840055.v1
chr5	150411836	150411938	CTCF	ms.CTCF_HUMAN.1840056.v1
chr5	150412138	150412240	CTCF	ms.CTCF_HUMAN.1840057.v1
chr5	150412367	150412401	CTCF	ms.CTCF_HUMAN.1840058.v1
chr5	150412677	150412699	CTCF	ms.CTCF_HUMAN.1840059.v1
chr5	150412796	150412821	CTCF	ms.CTCF_HUMAN.1840060.v1
chr5	150412920	150413024	CTCF	ms.CTCF_HUMAN.1840061.v1
chr5	150413159	150413200	CTCF	ms.CTCF_HUMAN.1840062.v1
chr5	150400398	150400486	FANCD2	ms.FACD2_HUMAN.143422.v1			28
chr5	150412722	150412766	CEBPD	ms.CEBPD_HUMAN.41875.v1			29
chr5	150409875	150409963	ZIC5	ms.ZIC5_HUMAN.33704.v1			30
chr5	150402565	150402659	CEBPA	ms.CEBPA_HUMAN.397582.v1			31
chr5	150410146	150410240	CEBPA	ms.CEBPA_HUMAN.397583.v1
chr5	150410609	150410680	CEBPA	ms.CEBPA_HUMAN.397584.v1
chr5	150410741	150410835	CEBPA	ms.CEBPA_HUMAN.397585.v1
chr5	150412019	150412045	CEBPA	ms.CEBPA_HUMAN.397586.v1
chr5	150412204	150412302	CEBPA	ms.CEBPA_HUMAN.397587.v1
chr5	150412383	150412421	CEBPA	ms.CEBPA_HUMAN.397588.v1
chr5	150412489	150412583	CEBPA	ms.CEBPA_HUMAN.397589.v1
chr5	150412667	150412737	CEBPA	ms.CEBPA_HUMAN.397590.v1
chr5	150410631	150410731	ZNF362	ms.ZN362_HUMAN.3751.v1			32
chr5	150407343	150407429	FOXM1	ms.FOXM1_HUMAN.157639.v1			33
chr5	150409866	150409944	FOXM1	ms.FOXM1_HUMAN.157640.v1
chr5	150410389	150410485	FOXM1	ms.FOXM1_HUMAN.157641.v1
chr5	150412693	150412771	FOXM1	ms.FOXM1_HUMAN.157642.v1
chr5	150412864	150412950	FOXM1	ms.FOXM1_HUMAN.157643.v1
chr5	150413044	150413111	FOXM1	ms.FOXM1_HUMAN.157644.v1
chr5	150402949	150403023	SNAI2	ms.SNAI2_HUMAN.271102.v1			34
chr5	150406264	150406314	SNAI2	ms.SNAI2_HUMAN.271103.v1
chr5	150410168	150410222	SNAI2	ms.SNAI2_HUMAN.271104.v1
chr5	150412902	150412952	SNAI2	ms.SNAI2_HUMAN.271105.v1
chr5	150403123	150403143	HNRNPL	ms.HNRPL_HUMAN.46855.v1			35
chr5	150406909	150406929	HNRNPL	ms.HNRPL_HUMAN.46856.v1
chr5	150409884	150409968	HNRNPL	ms.HNRPL_HUMAN.46857.v1
chr5	150410709	150410740	HNRNPL	ms.HNRPL_HUMAN.46858.v1
chr5	150412593	150412677	HNRNPL	ms.HNRPL_HUMAN.46859.v1
chr5	150412884	150412968	HNRNPL	ms.HNRPL_HUMAN.46860.v1
chr5	150410181	150410255	MCM7	ms.MCM7_HUMAN.160777.v1			36
chr5	150401948	150402042	E2F1	ms.E2F1_HUMAN.252034.v1			37
chr5	150409910	150410010	E2F1	ms.E2F1_HUMAN.252035.v1
chr5	150410682	150410782	E2F1	ms.E2F1_HUMAN.252036.v1
chr5	150411436	150411536	E2F1	ms.E2F1_HUMAN.252037.v1
chr5	150412919	150413019	E2F1	ms.E2F1_HUMAN.252038.v1
chr5	150410070	150410146	STAT1	ms.STAT1_HUMAN.336757.v1			38
chr5	150410669	150410745	STAT1	ms.STAT1_HUMAN.336758.v1
chr5	150412467	150412531	STAT1	ms.STAT1_HUMAN.336759.v1
chr5	150412641	150412750	STAT1	ms.STAT1_HUMAN.336760.v1
chr5	150412841	150412897	STAT1	ms.STAT1_HUMAN.336761.v1
chr5	150412903	150412979	STAT1	ms.STAT1_HUMAN.336762.v1
chr5	150407980	150408050	JUNB	ms.JUNB_HUMAN.194984.v1			39
chr5	150413076	150413158	JUNB	ms.JUNB_HUMAN.194985.v1
chr5	150413232	150413314	JUNB	ms.JUNB_HUMAN.194986.v1
chr5	150401475	150401553	STAT5A	ms.STA5A_HUMAN.234445.v1			40
chr5	150406436	150406514	STAT5A	ms.STA5A_HUMAN.234446.v1
chr5	150407140	150407218	STAT5A	ms.STA5A_HUMAN.234447.v1
chr5	150407471	150407545	STAT5A	ms.STA5A_HUMAN.234448.v1
chr5	150410386	150410464	STAT5A	ms.STA5A_HUMAN.234449.v1
chr5	150411220	150411298	STAT5A	ms.STA5A_HUMAN.234450.v1
chr5	150412654	150412702	STAT5A	ms.STA5A_HUMAN.234451.v1
chr5	150403262	150403326	CBX5	ms.CBX5_HUMAN.12085.v1			41
chr5	150412670	150412710	CBX5	ms.CBX5_HUMAN.12086.v1
chr5	150407003	150407023	HEXIM1	ms.HEXI1_HUMAN.81904.v1			42
chr5	150412612	150412632	HEXIM1	ms.HEXI1_HUMAN.81905.v1
chr5	150412657	150412677	U2AF1	ms.U2AF1_HUMAN.34658.v1			43
chr5	150400797	150400885	KLF5	ms.KLF5_HUMAN.106898.v1			44
chr5	150401987	150402034	FOXA1	ms.FOXA1_HUMAN.1807254.v1			45
chr5	150404570	150404672	FOXA1	ms.FOXA1_HUMAN.1807255.v1
chr5	150406857	150406959	FOXA1	ms.FOXA1_HUMAN.1807256.v1
chr5	150407278	150407349	FOXA1	ms.FOXA1_HUMAN.1807257.v1
chr5	150407648	150407758	FOXA1	ms.FOXA1_HUMAN.1807258.v1
chr5	150408993	150409095	FOXA1	ms.FOXA1_HUMAN.1807259.v1
chr5	150409921	150409951	FOXA1	ms.FOXA1_HUMAN.1807260.v1
chr5	150410332	150410382	FOXA1	ms.FOXA1_HUMAN.1807261.v1
chr5	150410471	150410514	FOXA1	ms.FOXA1_HUMAN.1807262.v1
chr5	150410661	150410734	FOXA1	ms.FOXA1_HUMAN.1807263.v1
chr5	150411023	150411133	FOXA1	ms.FOXA1_HUMAN.1807264.v1
chr5	150411142	150411244	FOXA1	ms.FOXA1_HUMAN.1807265.v1
chr5	150411190	150411300	FOXA1	ms.FOXA1_HUMAN.1807266.v1
chr5	150411357	150411467	FOXA1	ms.FOXA1_HUMAN.1807267.v1
chr5	150412522	150412602	FOXA1	ms.FOXA1_HUMAN.1807268.v1
chr5	150413063	150413142	FOXA1	ms.FOXA1_HUMAN.1807269.v1
chr5	150413209	150413321	FOXA1	ms.FOXA1_HUMAN.1807270.v1
chr5	150401227	150401309	TCF12	ms.HTF4_HUMAN.238915.v1			46
chr5	150401739	150401821	TCF12	ms.HTF4_HUMAN.238916.v1
chr5	150401977	150402059	TCF12	ms.HTF4_HUMAN.238917.v1
chr5	150405382	150405460	TCF12	ms.HTF4_HUMAN.238918.v1
chr5	150406694	150406776	TCF12	ms.HTF4_HUMAN.238919.v1
chr5	150407570	150407652	TCF12	ms.HTF4_HUMAN.238920.v1
chr5	150408575	150408653	TCF12	ms.HTF4_HUMAN.238921.v1
chr5	150410143	150410221	TCF12	ms.HTF4_HUMAN.238922.v1
chr5	150410486	150410564	TCF12	ms.HTF4_HUMAN.238923.v1
chr5	150410560	150410638	TCF12	ms.HTF4_HUMAN.238924.v1
chr5	150411182	150411260	TCF12	ms.HTF4_HUMAN.238925.v1
chr5	150412707	150412733	TCF12	ms.HTF4_HUMAN.238926.v1
chr5	150412744	150412822	TCF12	ms.HTF4_HUMAN.238927.v1
chr5	150412859	150412957	TCF12	ms.HTF4_HUMAN.238928.v1
chr5	150403088	150403176	SSRP1	ms.SSRP1_HUMAN.410411.v1			47
chr5	150404660	150404748	SSRP1	ms.SSRP1_HUMAN.410412.v1
chr5	150406214	150406302	SSRP1	ms.SSRP1_HUMAN.410413.v1
chr5	150410205	150410293	SSRP1	ms.SSRP1_HUMAN.410414.v1
chr5	150400856	150400948	MTA3	ms.MTA3_HUMAN.12197.v1			48
chr5	150401187	150401265	MTA3	ms.MTA3_HUMAN.12198.v1
chr5	150410830	150410922	MTA3	ms.MTA3_HUMAN.12199.v1
chr5	150412605	150412683	MTA3	ms.MTA3_HUMAN.12200.v1
chr5	150410222	150410242	CCAR2	ms.CCAR2_HUMAN.30077.v1			49
chr5	150412620	150412640	CCAR2	ms.CCAR2_HUMAN.30078.v1
chr5	150412854	150412874	CCAR2	ms.CCAR2_HUMAN.30079.v1
chr5	150401832	150401896	PARP1	ms.PARP1_HUMAN.144307.v1			50
chr5	150409822	150409914	PARP1	ms.PARP1_HUMAN.144308.v1
chr5	150412572	150412664	PARP1	ms.PARP1_HUMAN.144309.v1
chr5	150413123	150413215	PARP1	ms.PARP1_HUMAN.144310.v1
chr5	150399818	150399906	IKZF1	ms.IKZF1_HUMAN.196600.v1			51
chr5	150401793	150401863	IKZF1	ms.IKZF1_HUMAN.196601.v1
chr5	150409980	150410050	IKZF1	ms.IKZF1_HUMAN.196602.v1
chr5	150410031	150410101	IKZF1	ms.IKZF1_HUMAN.196603.v1
chr5	150410266	150410338	IKZF1	ms.IKZF1_HUMAN.196604.v1
chr5	150410424	150410494	IKZF1	ms.IKZF1_HUMAN.196605.v1
chr5	150411363	150411435	IKZF1	ms.IKZF1_HUMAN.196606.v1
chr5	150412557	150412633	IKZF1	ms.IKZF1_HUMAN.196607.v1
chr5	150412711	150412800	IKZF1	ms.IKZF1_HUMAN.196608.v1
chr5	150412587	150412661	ZBTB11	ms.ZBT11_HUMAN.15390.v1			52
chr5	150409698	150409824	ZNF22	ms.ZNF22_HUMAN.18973.v1			53
chr5	150410626	150410726	ZNF22	ms.ZNF22_HUMAN.18974.v1
chr5	150403047	150403137	MYCN	ms.MYCN_HUMAN.537836.v1			54
chr5	150404251	150404341	MYCN	ms.MYCN_HUMAN.537837.v1
chr5	150406158	150406248	MYCN	ms.MYCN_HUMAN.537838.v1
chr5	150406774	150406868	MYCN	ms.MYCN_HUMAN.537839.v1
chr5	150406922	150407024	MYCN	ms.MYCN_HUMAN.537840.v1
chr5	150409865	150409973	MYCN	ms.MYCN_HUMAN.537841.v1
chr5	150410189	150410279	MYCN	ms.MYCN_HUMAN.537842.v1
chr5	150410644	150410734	MYCN	ms.MYCN_HUMAN.537843.v1
chr5	150412140	150412230	MYCN	ms.MYCN_HUMAN.537844.v1
chr5	150412546	150412668	MYCN	ms.MYCN_HUMAN.537845.v1
chr5	150400842	150400934	HDAC6	ms.HDAC6_HUMAN.18345.v1			55
chr5	150401896	150401988	HDAC6	ms.HDAC6_HUMAN.18346.v1
chr5	150408062	150408150	HDAC6	ms.HDAC6_HUMAN.18347.v1
chr5	150412323	150412359	HDAC6	ms.HDAC6_HUMAN.18348.v1
chr5	150412591	150412627	HDAC6	ms.HDAC6_HUMAN.18349.v1
chr5	150412450	150412516	STAT4	ms.STAT4_HUMAN.38676.v1			56
chr5	150409931	150409952	USF2	ms.USF2_HUMAN.91545.v1			57
chr5	150410718	150410763	USF2	ms.USF2_HUMAN.91546.v1
chr5	150412750	150412804	USF2	ms.USF2_HUMAN.91547.v1
chr5	150409902	150409972	JMJD6	ms.JMJD6_HUMAN.44214.v1			58
chr5	150410700	150410770	JMJD6	ms.JMJD6_HUMAN.44215.v1
chr5	150411462	150411532	JMJD6	ms.JMJD6_HUMAN.44216.v1
chr5	150399680	150399776	BCL6	ms.BCL6_HUMAN.128037.v1			59
chr5	150400621	150400660	BCL6	ms.BCL6_HUMAN.128038.v1
chr5	150409921	150410017	BCL6	ms.BCL6_HUMAN.128039.v1
chr5	150410209	150410287	BCL6	ms.BCL6_HUMAN.128040.v1
chr5	150410263	150410359	BCL6	ms.BCL6_HUMAN.128041.v1
chr5	150410384	150410480	BCL6	ms.BCL6_HUMAN.128042.v1
chr5	150410549	150410591	BCL6	ms.BCL6_HUMAN.128043.v1
chr5	150411498	150411580	BCL6	ms.BCL6_HUMAN.128044.v1
chr5	150412596	150412692	BCL6	ms.BCL6_HUMAN.128045.v1
chr5	150412668	150412764	BCL6	ms.BCL6_HUMAN.128046.v1
chr5	150412850	150412932	BCL6	ms.BCL6_HUMAN.128047.v1
chr5	150412023	150412067	CEBPG	ms.CEBPG_HUMAN.74054.v1			60
chr5	150402210	150402266	USF1	ms.USF1_HUMAN.110413.v1			61
chr5	150406264	150406320	USF1	ms.USF1_HUMAN.110414.v1
chr5	150409895	150409945	USF1	ms.USF1_HUMAN.110415.v1
chr5	150400676	150400760	NFATC1	ms.NFAC1_HUMAN.62287.v1			62
chr5	150407424	150407508	NFATC1	ms.NFAC1_HUMAN.62288.v1
chr5	150408574	150408658	NFATC1	ms.NFAC1_HUMAN.62289.v1
chr5	150411390	150411474	NFATC1	ms.NFAC1_HUMAN.62290.v1
chr5	150412711	150412797	CCND2	ms.CCND2_HUMAN.8687.v1			63
chr5	150399586	150399674	SMC3	ms.SMC3_HUMAN.310692.v1			64
chr5	150407044	150407112	SMC3	ms.SMC3_HUMAN.310693.v1
chr5	150407432	150407520	SMC3	ms.SMC3_HUMAN.310694.v1
chr5	150409833	150409921	SMC3	ms.SMC3_HUMAN.310695.v1
chr5	150410376	150410464	SMC3	ms.SMC3_HUMAN.310696.v1
chr5	150410741	150410829	SMC3	ms.SMC3_HUMAN.310697.v1
chr5	150399732	150399810	NFYA	ms.NFYA_HUMAN.196203.v1			65
chr5	150409942	150409975	NFYA	ms.NFYA_HUMAN.196204.v1
chr5	150410701	150410742	NFYA	ms.NFYA_HUMAN.196205.v1
chr5	150412642	150412660	NFYA	ms.NFYA_HUMAN.196206.v1
chr5	150412702	150412788	NFYA	ms.NFYA_HUMAN.196207.v1
chr5	150412872	150412950	NFYA	ms.NFYA_HUMAN.196208.v1
chr5	150400656	150400734	ZIC2	ms.ZIC2_HUMAN.34771.v1			66
chr5	150406867	150406945	ZIC2	ms.ZIC2_HUMAN.34772.v1
chr5	150409908	150409984	ZIC2	ms.ZIC2_HUMAN.34773.v1
chr5	150410667	150410739	ZIC2	ms.ZIC2_HUMAN.34774.v1
chr5	150410503	150410603	GCM2	ms.GCM2_HUMAN.26516.v1			67
chr5	150412836	150412922	ETV5	ms.ETV5_HUMAN.57324.v1			68
chr5	150406738	150406834	EGR1	ms.EGR1_HUMAN.84371.v1			69
chr5	150407940	150408038	EGR1	ms.EGR1_HUMAN.84372.v1
chr5	150408571	150408667	EGR1	ms.EGR1_HUMAN.84373.v1
chr5	150412638	150412729	EGR1	ms.EGR1_HUMAN.84374.v1
chr5	150413106	150413178	EGR1	ms.EGR1_HUMAN.84375.v1
chr5	150409753	150409853	ATF7IP	ms.MCAF1_HUMAN.31049.v1			70
chr5	150401006	150401100	KDM1A	ms.KDM1A_HUMAN.383122.v1			71
chr5	150403340	150403368	KDM1A	ms.KDM1A_HUMAN.383123.v1
chr5	150410398	150410492	KDM1A	ms.KDM1A_HUMAN.383124.v1
chr5	150411037	150411131	KDM1A	ms.KDM1A_HUMAN.383125.v1
chr5	150411248	150411342	KDM1A	ms.KDM1A_HUMAN.383126.v1
chr5	150411851	150411951	KDM1A	ms.KDM1A_HUMAN.383127.v1
chr5	150413258	150413352	KDM1A	ms.KDM1A_HUMAN.383128.v1
chr5	150413393	150413445	KDM1A	ms.KDM1A_HUMAN.383129.v1
chr5	150412476	150412564	CXXC1	ms.CXXC1_HUMAN.14668.v1			72
chr5	150412653	150412741	GATAD2A	ms.P66A_HUMAN.225472.v1			73
chr5	150409903	150409987	TBP	ms.TBP_HUMAN.213957.v1			74
chr5	150410205	150410315	TBP	ms.TBP_HUMAN.213958.v1
chr5	150410741	150410825	TBP	ms.TBP_HUMAN.213959.v1
chr5	150412747	150412785	TBP	ms.TBP_HUMAN.213960.v1
chr5	150403904	150403970	SIX5	ms.SIX5_HUMAN.17330.v1			75
chr5	150412950	150413016	SIX5	ms.SIX5_HUMAN.17331.v1
							375

## Sheet: Supplementary Table 3
Gene	Description	Confidence
RFX5	regulatory factor X, 5 (influences HLA class II expression)	0.9999
NFYC	nuclear transcription factor Y, gamma	0.9981
CREB1	cAMP responsive element binding protein 1	0.9893
NFYA	nuclear transcription factor Y, alpha	0.9832
RFXANK	regulatory factor X-associated ankyrin-containing protein	0.9061
NFYB	nuclear transcription factor Y, beta	0.8608
STAT1	signal transducer and activator of transcription 1, 91kDa	0.5640
SP1	Sp1 transcription factor	0.3411
TP53	tumor protein p53	0.2508		Color code explanation:
ETS2	v-ets erythroblastosis virus E26 oncogene homolog 2 (avian)	0.1587		CIITA associated
IRF1	interferon regulatory factor 1	0.1502		no binding site within 500bp of CD74 gene
ETS1	v-ets erythroblastosis virus E26 oncogene homolog 1 (avian)	0.1366
RELA	v-rel reticuloendotheliosis viral oncogene homolog A (avian)	0.1359
IRF8	interferon regulatory factor 8	0.1097
NR1H3	nuclear receptor subfamily 1, group H, member 3	0.1074
GATA3	GATA binding protein 3	0.1055
HOXB3	homeobox B3	0.1022
ZFP36L1	zinc finger protein 36, C3H type-like 1	0.1013
CEBPB	CCAAT/enhancer binding protein (C/EBP), beta	0.1010
	CD74 transcriptional regulation
	https://pathwaynet.princeton.edu/predictions/gene/?network=human-transcriptional-regulation&gene=15273
	2024-01-11
